# Supplementary material for: Bis(4,4′-bipyrid­yl)bis{2-[4,6-bis­(carboxy­methyl­sulfan­yl)-1,3,5-triazin-2-ylsulfan­yl]acetato}zinc(II)
Source: Acta Crystallogr Sect E Struct Rep Online. 2010 Mar 6;66(Pt 4):m370–1. doi: 10.1107/S160053681000735X (PMC2983928; doi:10.1107/S160053681000735X)
Supplement: Supplementary file 2 [file e-66-0m370-Isup2.hkl]

# 
# h,k,l, Fc-squared, Fo-squared, sigma(Fo-squared) and status flag 
# 
data_I
_shelx_title ' aa in P-1' 
_shelx_refln_list_code          4 
_shelx_F_calc_maximum      280.16 
_exptl_crystal_F_000       552.00 
_reflns_d_resolution_high  0.8405 
 
loop_ 
 _symmetry_equiv_pos_as_xyz 
 'x, y, z' 
 '-x, -y, -z' 
 
_cell_length_a     8.6025 
_cell_length_b     8.7606 
_cell_length_c    15.3187 
_cell_angle_alpha  99.518 
_cell_angle_beta  105.802 
_cell_angle_gamma  98.805 
 
_shelx_F_squared_multiplier     1.000 
 
loop_ 
 _refln_index_h 
 _refln_index_k 
 _refln_index_l 
 _refln_F_squared_calc 
 _refln_F_squared_meas 
 _refln_F_squared_sigma 
 _refln_observed_status 
   1   0   0     2321.17     2516.08     75.54 o 
   2   0   0     8047.26     9337.53     68.77 o 
   3   0   0       34.57       36.62      4.06 o 
   4   0   0      165.27      231.44     25.72 o 
   5   0   0     1488.13     1369.98     38.45 o 
   6   0   0     1015.43      983.35     36.28 o 
   7   0   0      270.66      244.21     20.58 o 
   8   0   0      191.62      170.03     18.95 o 
   9   0   0      157.24      126.17     18.95 o 
  -9   1   0      306.80      341.68     28.16 o 
  -8   1   0      233.11      222.55     21.12 o 
  -7   1   0       55.72       46.03     11.37 o 
  -6   1   0      629.30      599.98     28.16 o 
  -5   1   0      335.52      363.88     20.04 o 
  -4   1   0     1348.12     1410.05     34.11 o 
  -3   1   0     2602.12     2828.22     41.70 o 
  -2   1   0      487.11      630.84     16.24 o 
  -1   1   0     1584.77     1612.03     18.95 o 
   0   1   0     2530.54     2471.92     22.74 o 
   1   1   0    15959.81    16740.23    216.86 o 
   2   1   0      440.23      474.15     17.66 o 
   3   1   0     2109.51     2300.58    104.33 o 
   4   1   0     1541.07     1584.50    100.99 o 
   5   1   0      158.69      154.00      9.76 o 
   6   1   0        4.28        6.50      4.21 o 
   7   1   0        6.89       10.83      7.04 o 
   8   1   0       20.28       30.32     10.83 o 
   9   1   0      502.80      470.02     33.57 o 
  -9   2   0      260.05      264.79     24.91 o 
  -8   2   0       87.17       91.51     15.16 o 
  -7   2   0        1.17        4.33      4.87 o 
  -6   2   0      147.85      144.58     14.62 o 
  -5   2   0      627.01      606.47     25.45 o 
  -4   2   0     1986.72     2199.55     42.78 o 
  -3   2   0      349.44      340.60     14.62 o 
  -2   2   0     1069.57     1081.36     21.66 o 
  -1   2   0     1766.58     1811.84     22.20 o 
   0   2   0      986.69      977.07     10.93 o 
   1   2   0     6884.13     4248.55   2103.62 o 
   2   2   0      322.76      430.98     14.15 o 
   3   2   0      376.69      387.62     19.42 o 
   4   2   0      914.42     1013.02     52.10 o 
   5   2   0        2.67        6.34      3.77 o 
   6   2   0      953.34      911.50     94.49 o 
   7   2   0       47.72       53.07      8.56 o 
   8   2   0        8.24        7.08      5.71 o 
   9   2   0      671.83      649.79     40.07 o 
  -9   3   0      227.62      223.64     22.74 o 
  -8   3   0      548.28      546.37     32.49 o 
  -7   3   0      253.78      244.21     20.58 o 
  -6   3   0      437.30      447.27     24.37 o 
  -5   3   0     1323.09     1440.37     39.53 o 
  -4   3   0       75.11      100.72      9.75 o 
  -3   3   0     2165.53     2213.63     37.90 o 
  -2   3   0       14.97       23.28      3.79 o 
  -1   3   0       66.46       58.48      5.96 o 
   0   3   0     2679.39     2544.53     64.98 o 
   1   3   0        6.89        5.79      1.43 o 
   2   3   0      782.09      855.25     29.04 o 
   3   3   0      131.93      136.37      7.42 o 
   4   3   0      291.29      299.87     18.10 o 
   5   3   0      586.43      538.84     41.42 o 
   6   3   0       68.04       56.78      8.40 o 
   7   3   0        9.69        5.14      4.98 o 
   8   3   0       31.51       30.35      8.01 o 
  -9   4   0      186.47      223.64     22.74 o 
  -8   4   0      242.62      259.38     23.28 o 
  -7   4   0       11.38       18.95      7.58 o 
  -6   4   0        7.69        8.12      5.41 o 
  -5   4   0      501.04      518.21     23.83 o 
  -4   4   0     1806.83     1922.84     41.15 o 
  -3   4   0        1.58        3.25      2.71 o 
  -2   4   0        5.44        2.03      1.39 o 
  -1   4   0      170.77      212.40     11.37 o 
   0   4   0      816.77      794.80     13.53 o 
   1   4   0     9370.60     9296.91     77.60 o 
   2   4   0      255.34      155.19     86.07 o 
   3   4   0      331.64      336.45     19.23 o 
   4   4   0     1185.60     1239.26    105.86 o 
   5   4   0      602.30      627.90     64.44 o 
   6   4   0       62.77       73.73     11.37 o 
   7   4   0       51.82       43.12      8.85 o 
   8   4   0       64.72       46.10      9.76 o 
  -9   5   0       16.93       17.87      9.21 o 
  -8   5   0       12.67        3.79      5.96 o 
  -7   5   0      187.28      178.15     17.87 o 
  -6   5   0       72.95       91.51     13.00 o 
  -5   5   0     2573.54     2711.80     55.23 o 
  -4   5   0        1.46       -0.54      2.71 o 
  -3   5   0       36.24       27.96      4.55 o 
  -2   5   0      946.16      902.42     34.66 o 
  -1   5   0       29.39       33.56      3.90 o 
   0   5   0     2107.04     2101.75     37.63 o 
   1   5   0     2143.09     2017.53     22.02 o 
   2   5   0      117.70       95.68      5.63 o 
   3   5   0      177.79       73.47     99.36 o 
   4   5   0      278.40      260.91     31.68 o 
   5   5   0       51.66       51.98     12.45 o 
   6   5   0      434.49      475.43     31.95 o 
   7   5   0       13.76        9.21      9.21 o 
  -9   6   0       22.67       26.53     10.83 o 
  -8   6   0      259.62      311.90     25.45 o 
  -7   6   0      622.39      706.11     34.66 o 
  -6   6   0        6.90        7.58      5.96 o 
  -5   6   0      442.37      452.64     47.92 o 
  -4   6   0      369.22      343.89     26.26 o 
  -3   6   0      622.06      612.34     47.92 o 
  -2   6   0      445.18      457.64     13.90 o 
  -1   6   0      260.89      275.08     17.33 o 
   0   6   0      455.03      416.41     20.04 o 
   1   6   0      171.04      141.87      9.24 o 
   2   6   0        8.22        2.17      4.33 o 
   3   6   0        3.25        3.25      4.87 o 
   4   6   0      180.99      209.02     20.58 o 
   5   6   0      123.75      141.33     18.95 o 
   6   6   0        0.91        6.50      8.66 o 
  -8   7   0       37.52       34.96     10.83 o 
  -7   7   0      303.08      312.67     17.78 o 
  -6   7   0      108.64      105.95     23.01 o 
  -5   7   0       19.52       20.04      8.12 o 
  -4   7   0      238.60      257.21     20.58 o 
  -3   7   0       56.28       53.61     10.83 o 
  -2   7   0      298.50      266.96     18.95 o 
  -1   7   0       27.42       30.32      8.12 o 
   0   7   0       67.93       60.71      7.63 o 
   1   7   0      999.95      929.20     38.99 o 
   2   7   0       34.72       41.70     10.83 o 
   3   7   0      264.64      192.77     20.04 o 
   4   7   0       70.06       86.10     16.24 o 
   5   7   0        2.81       -2.17      7.58 o 
  -7   8   0      161.68      152.70     21.66 o 
  -6   8   0       51.72       37.90     11.91 o 
  -5   8   0       56.37       51.98     12.45 o 
  -4   8   0      322.82      335.18     24.91 o 
  -3   8   0      620.57      627.05     32.49 o 
  -2   8   0       72.13       73.10     12.45 o 
  -1   8   0      378.66      359.55     22.74 o 
   0   8   0       30.36       17.89      5.46 o 
   1   8   0      925.41      865.85     40.61 o 
   2   8   0      343.54      340.06     26.53 o 
   3   8   0       82.87       66.60     15.16 o 
   4   8   0      110.48      108.84     18.95 o 
  -6   9   0       60.03       46.57     13.00 o 
  -5   9   0       22.74       24.37      9.75 o 
  -4   9   0      288.68      325.44     25.99 o 
  -3   9   0        6.58       14.08      7.58 o 
  -2   9   0      114.10      112.63     15.70 o 
  -1   9   0      253.52      231.22     20.04 o 
   0   9   0       49.41       34.11     11.37 o 
   1   9   0       73.28       91.51     16.79 o 
   2   9   0      460.19      466.77     33.57 o 
  -4  10   0       69.05       77.98     16.24 o 
  -3  10   0       58.57       60.11     14.62 o 
  -2  10   0       80.66      105.05     16.79 o 
  -1  10   0      487.63      433.74     32.49 o 
   0  10   0       25.60       25.99     10.83 o 
   0 -10   1        3.05        9.75      8.12 o 
   1 -10   1      140.17      160.28     21.12 o 
   3 -10   1        1.89        0.54      5.41 o 
   4 -10   1        0.42       -2.17      4.87 o 
  -3  -9   1       55.29       64.98     16.24 o 
  -2  -9   1       74.77       53.07     14.08 o 
  -1  -9   1       61.04       50.90     13.54 o 
   0  -9   1       87.24       79.60     15.16 o 
   2  -9   1       18.06       25.99      9.21 o 
   3  -9   1      259.58      255.59     22.20 o 
   4  -9   1       30.98       14.08      8.12 o 
   5  -9   1       30.57       46.03     13.00 o 
   6  -9   1      264.02      309.19     27.62 o 
  -4  -8   1       20.26       21.66     10.83 o 
  -3  -8   1      571.77      591.85     36.28 o 
  -2  -8   1      387.41      402.87     28.70 o 
  -1  -8   1        0.66        1.08      4.33 o 
   0  -8   1       72.94       63.35     12.45 o 
   1  -8   1        3.38       12.45      5.96 o 
   2  -8   1      148.92      164.07     16.24 o 
   3  -8   1      750.26      715.85     34.66 o 
   4  -8   1       31.40       30.87      9.75 o 
   5  -8   1       28.81       29.24      9.75 o 
   6  -8   1        3.16        7.04      6.50 o 
   7  -8   1        0.42        2.71      5.96 o 
  -5  -7   1      168.14      181.40     21.66 o 
  -4  -7   1        0.67       -3.79      4.87 o 
  -3  -7   1      472.55      509.55     30.87 o 
  -2  -7   1      137.51      123.46     15.16 o 
  -1  -7   1      293.65      256.13     20.58 o 
   0  -7   1       80.26       62.30      7.15 o 
   1  -7   1      143.20      152.16     14.08 o 
   2  -7   1      629.28      660.62     29.24 o 
   3  -7   1       88.53      101.80     13.54 o 
   4  -7   1      372.55      357.95     24.64 o 
   5  -7   1       33.54       34.63      6.51 o 
   6  -7   1      157.19      163.53     16.79 o 
   7  -7   1      406.21      471.64     29.78 o 
   8  -7   1        2.97        2.71      5.96 o 
  -6  -6   1      621.95      650.33     38.99 o 
  -5  -6   1      145.29      176.53     20.58 o 
  -4  -6   1       87.94      100.72     15.70 o 
  -3  -6   1      403.81      453.77     27.07 o 
  -2  -6   1      813.20      852.85     35.20 o 
  -1  -6   1      639.08      676.73     30.87 o 
   0  -6   1       54.95       41.98      4.77 o 
   1  -6   1      154.38      144.98      7.93 o 
   2  -6   1     1233.48     1256.77     57.40 o 
   3  -6   1     2567.19     2658.51    160.55 o 
   4  -6   1        2.53        2.17      3.79 o 
   5  -6   1       15.28       11.37      5.41 o 
   6  -6   1     2268.79     2530.40     61.19 o 
   7  -6   1      291.22      320.02     24.37 o 
   8  -6   1        5.31        0.00      4.87 o 
  -7  -5   1       29.59       27.07     12.45 o 
  -6  -5   1       54.75       63.64      9.48 o 
  -5  -5   1      135.82      133.74     17.06 o 
  -4  -5   1      279.51      277.98     37.09 o 
  -3  -5   1     1502.64     1385.40    128.60 o 
  -2  -5   1      172.68       82.73     53.38 o 
  -1  -5   1       16.13       15.32      2.77 o 
   0  -5   1      388.72      379.23     11.64 o 
   1  -5   1        3.69        0.68      1.62 o 
   2  -5   1      278.13      239.88     13.00 o 
   3  -5   1     3426.00     3434.70     53.07 o 
   4  -5   1      119.70      137.00     11.91 o 
   5  -5   1      363.08      349.26     20.58 o 
   6  -5   1      552.42      595.10     29.78 o 
   7  -5   1      426.35      479.22     28.70 o 
   8  -5   1        2.91        0.54      5.41 o 
   9  -5   1        1.87        3.79      7.58 o 
  -8  -4   1        0.49        2.82      5.71 o 
  -7  -4   1      267.57      269.16     19.76 o 
  -6  -4   1      155.09      148.63     19.76 o 
  -5  -4   1     1607.02     1577.78    152.97 o 
  -4  -4   1        1.44        2.96      3.11 o 
  -3  -4   1       68.19       73.22      4.69 o 
  -2  -4   1     2721.56     2646.93     90.13 o 
  -1  -4   1      995.64      522.31    338.66 o 
   0  -4   1        1.15        1.35      1.53 o 
   1  -4   1       72.16       12.45     11.64 o 
   2  -4   1      216.07      241.51     12.45 o 
   3  -4   1      462.00      465.14     18.95 o 
   4  -4   1     2196.83     2339.25     47.11 o 
   5  -4   1        3.12        4.87      3.79 o 
   6  -4   1      622.69      679.57     30.87 o 
   7  -4   1      296.41      350.89     24.37 o 
   8  -4   1       65.40       73.64     14.62 o 
   9  -4   1       25.64       25.99     10.83 o 
  -8  -3   1       41.65       44.52      9.33 o 
  -7  -3   1      103.83       95.72     10.70 o 
  -6  -3   1       72.25       77.84     16.24 o 
  -5  -3   1      784.32      812.18     93.95 o 
  -4  -3   1      686.52      756.02     42.52 o 
  -3  -3   1      102.31      115.90      6.39 o 
  -2  -3   1     2653.18     2667.70     92.60 o 
  -1  -3   1        6.96        7.00      1.50 o 
   0  -3   1      793.11      748.89     17.87 o 
   1  -3   1       12.40       11.91      2.71 o 
   2  -3   1      268.84      225.80     11.37 o 
   3  -3   1      548.52      490.05     18.95 o 
   4  -3   1       39.91       31.41      6.50 o 
   5  -3   1      348.70      355.22     20.58 o 
   6  -3   1     1049.45     1047.79     37.90 o 
   7  -3   1      652.43      640.59     32.49 o 
   8  -3   1        0.76        3.79      5.96 o 
   9  -3   1        0.57        4.33      7.04 o 
  -9  -2   1       25.02       17.87     10.83 o 
  -8  -2   1      252.60      249.16     36.82 o 
  -7  -2   1        0.84       -2.14      3.62 o 
  -6  -2   1      915.23      987.83     82.31 o 
  -5  -2   1       96.53       95.97     16.52 o 
  -4  -2   1     1258.03     1382.37     63.90 o 
  -3  -2   1     1289.82     1444.76     67.63 o 
  -2  -2   1     4339.91     4956.59    243.20 o 
  -1  -2   1     4407.41     4213.45    128.93 o 
   0  -2   1     3091.81     3466.64     31.95 o 
   1  -2   1     1965.13     2154.06     27.07 o 
   2  -2   1      184.67      183.57      9.75 o 
   3  -2   1      105.01       74.18      7.58 o 
   4  -2   1       22.45       12.45      4.87 o 
   5  -2   1      308.92      357.39     20.04 o 
   6  -2   1       61.39       63.90     10.83 o 
   7  -2   1     2020.97     1858.41     55.23 o 
   8  -2   1      224.89      224.72     21.66 o 
   9  -2   1      152.64      168.95     22.20 o 
  -9  -1   1       47.29       31.95     11.91 o 
  -8  -1   1       29.26       11.91      8.12 o 
  -7  -1   1      476.12      432.11     27.07 o 
  -6  -1   1       62.48       82.89      8.93 o 
  -5  -1   1       38.06       27.56      7.58 o 
  -4  -1   1      229.67      209.65     13.27 o 
  -3  -1   1      604.86      881.74     83.93 o 
  -2  -1   1     7035.49     7475.41    580.48 o 
  -1  -1   1      312.54      375.00     29.24 o 
   0  -1   1       62.42       68.23      3.79 o 
   1  -1   1     1611.31     1528.64     21.12 o 
   2  -1   1     5411.23     5425.77     50.36 o 
   3  -1   1     1364.06     1334.24     29.78 o 
   4  -1   1      226.59      174.90     12.45 o 
   5  -1   1      745.56      792.21     29.78 o 
   6  -1   1      339.60      356.30     22.74 o 
   7  -1   1     1865.30     1930.43     56.32 o 
   8  -1   1      130.79      107.76     16.79 o 
   9  -1   1       73.34       61.19     15.16 o 
  -9   0   1      107.96       85.56     16.79 o 
  -8   0   1      626.53      544.74     32.49 o 
  -7   0   1       65.46       35.20     10.29 o 
  -6   0   1      466.28      459.73     24.91 o 
  -5   0   1     1668.92     1668.34     41.70 o 
  -4   0   1     6305.91     7272.26     76.89 o 
  -2   0   1     2773.23     2957.91    145.12 o 
  -1   0   1      456.94      444.57      9.21 o 
   1   0   1    11380.54    12128.85    433.84 o 
   2   0   1     2253.09     2822.34     87.67 o 
   3   0   1      385.05      459.92     10.55 o 
   4   0   1     4810.99     5538.95    173.28 o 
   5   0   1      572.14      531.75     24.37 o 
   6   0   1      385.21      360.63     22.74 o 
   7   0   1      102.86       84.47     13.54 o 
   8   0   1        7.63       16.24      8.66 o 
   9   0   1        1.72       13.54      9.21 o 
  -9   1   1       45.81       42.24     13.00 o 
  -8   1   1       11.32       11.37      7.58 o 
  -7   1   1       19.87       16.79      7.04 o 
  -6   1   1     1659.08     1714.37     46.57 o 
  -5   1   1      374.30      323.81     18.41 o 
  -4   1   1      150.04      214.97     13.54 o 
  -3   1   1      804.99     1013.68     24.37 o 
  -2   1   1       24.63       19.49      3.25 o 
  -1   1   1     7157.25     6994.13    344.39 o 
   0   1   1     1058.07     1059.16     15.70 o 
   1   1   1      409.71      435.93     22.58 o 
   2   1   1      591.35      618.19     20.09 o 
   3   1   1      410.12      406.20     21.42 o 
   4   1   1     2828.29     3125.78     99.87 o 
   5   1   1      206.77      236.12     25.18 o 
   6   1   1      673.37      704.06     42.51 o 
   7   1   1     1152.73     1180.46     44.94 o 
   8   1   1      413.15      360.63     27.62 o 
   9   1   1      122.66      114.26     18.95 o 
  -9   2   1       12.49       10.29      7.04 o 
  -8   2   1       14.36        5.96      5.96 o 
  -7   2   1      796.09      797.62     35.20 o 
  -6   2   1       89.82      112.09     13.00 o 
  -5   2   1     1771.66     2005.15     44.94 o 
  -4   2   1     1837.33     1940.17     38.99 o 
  -3   2   1       11.97       14.62      3.79 o 
  -2   2   1     1712.48     1804.26     25.99 o 
  -1   2   1      301.29      304.39     10.02 o 
   0   2   1       17.48        3.79      2.17 o 
   1   2   1     2664.38     2516.51     31.48 o 
   2   2   1      127.34      123.28      4.70 o 
   3   2   1       54.02       47.41      3.68 o 
   4   2   1      903.03      974.06     33.72 o 
   5   2   1       37.15       45.50      5.62 o 
   6   2   1        3.77       10.68      4.68 o 
   7   2   1      308.34      281.18     24.64 o 
   8   2   1       79.77       83.63     11.47 o 
  -9   3   1       12.19       14.62      8.66 o 
  -8   3   1      173.02      198.73     20.04 o 
  -7   3   1      333.40      349.26     23.83 o 
  -6   3   1      904.49      938.41     34.66 o 
  -5   3   1      730.41      844.73     29.78 o 
  -4   3   1      131.36      140.25     10.83 o 
  -3   3   1      199.96      268.58     13.00 o 
  -2   3   1     3605.22     3657.00    244.21 o 
  -1   3   1     2171.83     2105.67     30.87 o 
   0   3   1      355.54      349.80      7.30 o 
   1   3   1       48.59       43.69      3.00 o 
   2   3   1      214.67      104.04     71.84 o 
   3   3   1      535.88      543.89     26.88 o 
   4   3   1      254.24      247.75     13.85 o 
   5   3   1      486.46      472.71     54.96 o 
   6   3   1      115.96      131.54     11.41 o 
   7   3   1        5.05        7.76      5.07 o 
   8   3   1      697.50      683.76     73.64 o 
  -9   4   1      141.42      165.70     20.04 o 
  -8   4   1      191.02      196.56     20.04 o 
  -7   4   1      470.39      535.54     29.24 o 
  -6   4   1     1138.27     1240.02     40.07 o 
  -5   4   1     1084.38     1106.81     34.11 o 
  -4   4   1     1856.46     2039.27     40.61 o 
  -3   4   1       27.80       35.00      4.29 o 
  -2   4   1     2348.56     2630.30    148.10 o 
  -1   4   1     3039.82     2812.58     99.91 o 
   0   4   1      170.94      213.12      6.71 o 
   1   4   1      746.25      755.37     12.14 o 
   2   4   1     6545.58     6772.74    177.47 o 
   3   4   1       29.72       32.37      4.00 o 
   4   4   1        7.99        7.68      3.69 o 
   5   4   1     2026.59     1948.65    106.13 o 
   6   4   1        2.59       -1.68      3.62 o 
   7   4   1      234.24      229.09     15.80 o 
  -9   5   1        9.36       11.91      8.66 o 
  -8   5   1      325.31      360.63     25.99 o 
  -7   5   1      175.35      174.90     17.33 o 
  -6   5   1      184.52      175.99     15.70 o 
  -5   5   1     1473.88     1536.91    101.80 o 
  -4   5   1     1125.94     1073.34     74.18 o 
  -3   5   1     1002.56     1156.04     62.00 o 
  -2   5   1      861.68      854.70     49.28 o 
  -1   5   1     1663.33     1665.06     43.86 o 
   0   5   1      667.75      700.67     13.42 o 
   1   5   1        2.58        1.37      2.47 o 
   2   5   1        3.75        2.71      4.60 o 
   3   5   1      346.26      370.92     23.83 o 
   4   5   1     1343.65     1439.83     48.73 o 
   5   5   1      366.69      414.24     28.16 o 
   6   5   1      236.50      239.88     23.28 o 
   7   5   1        0.73        1.08      8.12 o 
  -9   6   1       27.04       29.02      8.93 o 
  -8   6   1        0.53        1.18      4.16 o 
  -7   6   1       66.80       72.60     12.45 o 
  -6   6   1       40.23       42.43      7.40 o 
  -5   6   1      203.59      222.67     23.28 o 
  -4   6   1        5.66        6.77      4.06 o 
  -3   6   1      118.40      105.46     11.10 o 
  -2   6   1       25.98       24.37      7.58 o 
  -1   6   1     1757.19     1697.58     42.78 o 
   0   6   1     1548.01     1436.58     37.90 o 
   1   6   1       95.52       85.23      7.93 o 
   2   6   1        8.45        6.50      5.96 o 
   3   6   1      395.31      413.70     27.07 o 
   4   6   1        8.97       11.91      7.58 o 
   5   6   1      456.40      511.71     33.57 o 
   6   6   1        5.25        8.66      9.21 o 
  -8   7   1        0.85        1.62      7.04 o 
  -7   7   1       79.63       96.39     17.33 o 
  -6   7   1      115.09      114.80     17.33 o 
  -5   7   1        1.13        0.54      4.33 o 
  -4   7   1      615.28      605.93     31.41 o 
  -3   7   1      156.16      150.54     15.16 o 
  -2   7   1      357.68      318.40     21.12 o 
  -1   7   1     2254.14     2159.48     52.52 o 
   0   7   1      410.88      385.96     22.47 o 
   1   7   1        8.47        8.15      4.29 o 
   2   7   1        8.43        5.96      7.04 o 
   3   7   1        5.94        7.04      7.04 o 
   4   7   1      325.45      340.60     28.16 o 
   5   7   1       49.36       58.48     15.70 o 
  -7   8   1        0.55       -1.08      6.50 o 
  -6   8   1      129.46      120.75     18.41 o 
  -5   8   1      318.77      361.18     27.07 o 
  -4   8   1      529.99      525.79     31.41 o 
  -3   8   1       51.50       66.06     13.00 o 
  -2   8   1       71.72       63.35     11.91 o 
  -1   8   1      125.93      121.84     14.62 o 
   0   8   1      577.50      559.57     21.51 o 
   1   8   1      372.16      342.22     26.53 o 
   2   8   1        1.05        4.33      6.50 o 
   3   8   1        4.10        3.25      8.12 o 
   4   8   1        3.38        0.54      7.04 o 
  -6   9   1       34.73       63.90     15.70 o 
  -5   9   1       44.45       52.52     13.54 o 
  -4   9   1      226.13      231.22     22.20 o 
  -3   9   1      242.32      241.51     22.20 o 
  -2   9   1      669.41      584.81     33.03 o 
  -1   9   1       13.77       22.74      9.21 o 
   0   9   1      802.94      837.15     42.78 o 
   1   9   1        1.58        8.12      7.58 o 
   2   9   1       54.02       46.03     14.08 o 
  -3  10   1        2.46        4.87      6.50 o 
  -2  10   1        3.02       -2.71      5.41 o 
  -1  10   1       16.33       14.62      8.66 o 
  -1 -10   2       24.74       14.08      9.21 o 
   0 -10   2      171.90      180.86     21.66 o 
   1 -10   2        6.23        8.66      7.58 o 
   3 -10   2        2.21        8.12      6.50 o 
   4 -10   2        1.21       -1.08      4.33 o 
  -3  -9   2       12.87       13.54      9.21 o 
  -2  -9   2       19.35        2.71      6.50 o 
  -1  -9   2        3.39        3.25      5.41 o 
   0  -9   2      153.85      162.99     18.95 o 
   2  -9   2      103.78       88.26     14.08 o 
   3  -9   2       33.02       34.11     10.29 o 
   4  -9   2      295.70      292.95     24.91 o 
   5  -9   2        0.68       -2.17      4.33 o 
   6  -9   2        1.34        0.54      5.41 o 
  -4  -8   2       26.81       26.53     10.29 o 
  -3  -8   2      276.03      298.36     25.45 o 
  -2  -8   2      117.73      132.67     17.87 o 
  -1  -8   2       10.38       10.29      7.04 o 
   0  -8   2      118.71       99.09     14.62 o 
   1  -8   2      287.88      297.28     20.58 o 
   2  -8   2      105.44       77.98     12.45 o 
   3  -8   2      125.11      186.82     17.87 o 
   4  -8   2      283.87      305.94     23.83 o 
   5  -8   2        5.88        2.71      4.33 o 
   6  -8   2      383.60      349.26     27.62 o 
  -6  -7   2       30.89       26.53     11.37 o 
  -5  -7   2       31.37       22.20      9.75 o 
  -4  -7   2      696.60      770.55     39.53 o 
  -3  -7   2      540.32      596.18     33.03 o 
  -2  -7   2      145.42      149.45     16.24 o 
  -1  -7   2       60.66       89.35     13.54 o 
   0  -7   2      109.78      104.35      8.71 o 
   1  -7   2      202.58      165.16     14.62 o 
   2  -7   2      455.50      425.19     17.33 o 
   3  -7   2       75.59       75.86      7.84 o 
   4  -7   2      719.01      784.62     31.41 o 
   5  -7   2      814.52      935.70     36.28 o 
   6  -7   2      284.40      279.41     22.20 o 
   7  -7   2      136.96      130.50     17.87 o 
   8  -7   2      364.56      412.62     30.87 o 
  -7  -6   2       11.07       11.91     10.29 o 
  -6  -6   2       49.51       46.03     13.54 o 
  -5  -6   2     1478.02     1660.22     56.86 o 
  -4  -6   2      417.98      475.43     29.24 o 
  -3  -6   2       22.37       19.31      5.07 o 
  -2  -6   2     1762.16     1691.59     83.93 o 
  -1  -6   2       95.72       48.21     29.73 o 
   0  -6   2      215.00       97.99    109.11 o 
   1  -6   2     1879.06     1444.44    310.55 o 
   2  -6   2       53.87       34.66      6.50 o 
   3  -6   2       44.96       50.90      8.66 o 
   4  -6   2      706.35      725.60     29.24 o 
   5  -6   2      302.04      297.82     20.58 o 
   6  -6   2       96.95      107.76     14.62 o 
   7  -6   2      142.32      168.95     18.95 o 
   8  -6   2        4.18        2.17      6.50 o 
  -7  -5   2        4.57        2.95      5.07 o 
  -6  -5   2      118.79      104.72     12.73 o 
  -5  -5   2      335.79      330.70     49.01 o 
  -4  -5   2      257.76      230.17     25.45 o 
  -3  -5   2       77.09       72.72      8.39 o 
  -2  -5   2      180.85      170.59      6.75 o 
  -1  -5   2      130.45      136.59      6.11 o 
   0  -5   2      546.81      555.68     13.97 o 
   1  -5   2      477.00      374.17     16.24 o 
   2  -5   2      506.92      449.44     18.95 o 
   3  -5   2      149.23      142.95     11.91 o 
   4  -5   2      345.25      371.46     20.58 o 
   5  -5   2     1284.27     1399.22     42.24 o 
   6  -5   2      480.15      489.51     27.62 o 
   7  -5   2       12.51       10.29      7.04 o 
   8  -5   2       70.46       61.73     14.08 o 
   9  -5   2       38.25       49.82     14.08 o 
  -8  -4   2      114.15       96.34     17.33 o 
  -7  -4   2      159.18      155.97     13.17 o 
  -6  -4   2       25.36       28.18      6.69 o 
  -5  -4   2       27.93       31.17      6.48 o 
  -4  -4   2      892.48      913.41    125.09 o 
  -3  -4   2      554.65      479.87     54.96 o 
  -2  -4   2      334.49      337.41     21.84 o 
  -1  -4   2     1879.14     1843.98     26.34 o 
   0  -4   2      149.81      142.02      6.31 o 
   1  -4   2       73.99      100.18      8.12 o 
   2  -4   2      756.38      659.00     21.66 o 
   3  -4   2        5.70        8.12      3.79 o 
   4  -4   2     1756.61     1754.98     42.24 o 
   5  -4   2     2102.89     2130.78     51.44 o 
   6  -4   2       46.15       46.03     10.29 o 
   7  -4   2       91.84      101.26     15.16 o 
   8  -4   2        4.85        3.79      5.41 o 
   9  -4   2        0.39        0.54      6.50 o 
  -8  -3   2      311.22      348.63     46.84 o 
  -7  -3   2     1021.12     1067.42    115.34 o 
  -6  -3   2      460.49      477.58     47.92 o 
  -5  -3   2      129.76      115.48     12.18 o 
  -4  -3   2     2759.59     2800.15    298.36 o 
  -3  -3   2      204.67      235.28      9.76 o 
  -2  -3   2      713.90      724.98     36.99 o 
  -1  -3   2     1156.29     1178.75     35.34 o 
   0  -3   2     2011.83     1919.05     29.78 o 
   1  -3   2     3588.25     3385.42     41.15 o 
   2  -3   2       13.00       23.28      4.87 o 
   3  -3   2      189.25      229.05     13.54 o 
   4  -3   2       36.68       35.74      7.04 o 
   5  -3   2      476.14      486.26     24.37 o 
   6  -3   2      889.59      878.30     35.74 o 
   7  -3   2        0.52       -4.06      2.71 o 
   8  -3   2        2.05       -1.08      4.87 o 
   9  -3   2      114.42      125.09     19.49 o 
  -9  -2   2       35.97       18.95     10.83 o 
  -8  -2   2      354.92      327.60     26.53 o 
  -7  -2   2      270.21      267.43     27.89 o 
  -6  -2   2       25.07       34.56      6.51 o 
  -5  -2   2      358.41      372.16     21.66 o 
  -4  -2   2     3920.16     4521.94    419.93 o 
  -3  -2   2     5706.33     5992.26    616.76 o 
  -2  -2   2      737.77      672.90     73.91 o 
  -1  -2   2     7315.44     7512.57    610.53 o 
   0  -2   2      457.68      439.15     12.45 o 
   1  -2   2     1491.33     1619.07     26.53 o 
   2  -2   2     5782.12     5609.33     56.32 o 
   3  -2   2     1932.25     2008.40     38.45 o 
   4  -2   2     1177.52     1410.05     36.28 o 
   5  -2   2      444.80      426.70     22.74 o 
   6  -2   2       10.60        9.75      5.96 o 
   7  -2   2       83.99      102.88     15.16 o 
   8  -2   2     1006.59      889.67     42.24 o 
   9  -2   2       19.63       19.49      9.75 o 
  -9  -1   2        0.47        2.71      7.04 o 
  -8  -1   2      150.29      130.50     17.87 o 
  -7  -1   2     1420.35     1472.32     48.73 o 
  -6  -1   2       85.54       86.64      8.78 o 
  -5  -1   2     1228.57     1326.43     50.36 o 
  -4  -1   2     1155.41     1045.46     72.29 o 
  -3  -1   2     4736.77     5216.82    368.76 o 
  -2  -1   2      752.71      807.49     66.33 o 
  -1  -1   2     1123.37     1228.00    142.41 o 
   0  -1   2       42.23       80.59     10.02 o 
   1  -1   2       13.37       29.62      5.14 o 
   2  -1   2     6903.73     6552.62     59.02 o 
   3  -1   2      342.75      425.07     17.33 o 
   4  -1   2       88.68       92.60      9.75 o 
   5  -1   2      152.07      134.29     13.54 o 
   6  -1   2      209.21      214.43     18.41 o 
   7  -1   2      249.84      249.63     21.66 o 
   8  -1   2        3.26       -3.25      5.41 o 
   9  -1   2       72.26       56.86     15.16 o 
  -9   0   2      364.28      339.52     28.16 o 
  -8   0   2       74.30       77.98     14.62 o 
  -7   0   2     3525.63     3248.96     70.94 o 
  -6   0   2      277.94      311.90     20.58 o 
  -5   0   2      282.81      355.22     19.49 o 
  -4   0   2      583.04      680.66     23.28 o 
  -3   0   2      954.54     1222.15     27.07 o 
  -2   0   2      858.07      838.23     18.41 o 
  -1   0   2      707.02      655.76     16.24 o 
   0   0   2       45.83       38.59      2.08 o 
   1   0   2      297.70      293.70     29.24 o 
   2   0   2      608.04      725.52     34.22 o 
   3   0   2       11.82        8.35      1.90 o 
   4   0   2      291.69      388.64     20.38 o 
   5   0   2     2284.33     2151.90     49.82 o 
   6   0   2     1793.30     1759.85     49.82 o 
   7   0   2      291.21      253.96     21.66 o 
   8   0   2        1.76        8.12      7.04 o 
   9   0   2       99.93       90.43     17.87 o 
 -10   1   2        5.40       -0.54      6.50 o 
  -9   1   2        0.70        4.33      5.96 o 
  -8   1   2       14.09        7.58      6.50 o 
  -7   1   2      732.09      798.70     35.20 o 
  -6   1   2     1780.78     1821.04     47.65 o 
  -5   1   2      398.94      438.61     21.12 o 
  -4   1   2       19.60       28.16      5.96 o 
  -2   1   2      953.95      919.18     71.48 o 
  -1   1   2       27.95       29.27      2.08 o 
   0   1   2      368.80      388.79     11.37 o 
   1   1   2      509.66      648.56     15.70 o 
   2   1   2     2351.94     2537.47    112.82 o 
   3   1   2      666.40      746.05     38.19 o 
   4   1   2      540.40      582.41     15.76 o 
   5   1   2      591.10      623.38     25.63 o 
   6   1   2       75.24       93.46     13.54 o 
   7   1   2        0.90        0.54      5.41 o 
   8   1   2        8.66        1.62      7.04 o 
 -10   2   2       13.44       23.28     10.29 o 
  -9   2   2      203.34      219.31     22.20 o 
  -8   2   2        5.40       20.04      8.12 o 
  -7   2   2      870.26      858.27     35.74 o 
  -6   2   2     1074.49     1126.31     37.36 o 
  -5   2   2      551.02      610.80     24.91 o 
  -4   2   2     1472.17     1669.97     35.20 o 
  -3   2   2      945.35      911.90    103.70 o 
  -2   2   2        4.79        7.93      1.80 o 
  -1   2   2     1525.02     1430.09     25.99 o 
   0   2   2       46.11       41.15      4.87 o 
   1   2   2     1046.18     1053.24     23.24 o 
   2   2   2     1231.22     1355.75     53.39 o 
   3   2   2       30.77       26.54      3.30 o 
   4   2   2      253.79      250.52     10.64 o 
   5   2   2      969.84     1077.85     43.71 o 
   6   2   2      394.16      373.52     22.20 o 
   7   2   2      144.26      156.86     16.79 o 
   8   2   2      193.66      164.48     14.53 o 
 -10   3   2       45.49       52.52     14.62 o 
  -9   3   2       15.64       14.62      8.66 o 
  -8   3   2       25.81       21.66      8.66 o 
  -7   3   2      565.28      568.03     29.24 o 
  -6   3   2      353.76      363.88     21.66 o 
  -5   3   2      211.86      228.51     15.70 o 
  -4   3   2       23.63       17.48      4.60 o 
  -3   3   2    12828.13    14024.51   1068.10 o 
  -2   3   2     1700.67     1781.66    135.10 o 
  -1   3   2       96.42       92.60      8.12 o 
   0   3   2      206.35      146.74      9.75 o 
   1   3   2      200.95      251.31      6.55 o 
   2   3   2      106.14       84.13      4.70 o 
   3   3   2     3102.23     3455.27    174.60 o 
   4   3   2      151.90      154.12      8.25 o 
   5   3   2      148.07      157.09     11.17 o 
   6   3   2       81.22       88.83     10.01 o 
   7   3   2       13.52       11.37      8.39 o 
   8   3   2        0.92        1.06      5.16 o 
  -9   4   2        7.81       11.64      5.74 o 
  -8   4   2        3.38       10.29      7.04 o 
  -7   4   2      260.92      290.24     21.12 o 
  -6   4   2     4826.28     4973.51    457.56 o 
  -5   4   2      110.09      113.16      8.66 o 
  -4   4   2      217.08      239.94     10.64 o 
  -3   4   2     4676.48     5045.58    419.39 o 
  -2   4   2     2681.77     2780.93    235.55 o 
  -1   4   2      116.65      107.81      3.92 o 
   0   4   2     1617.21     1679.27     50.09 o 
   1   4   2      518.07      599.20     10.73 o 
   2   4   2      653.93      671.54     31.04 o 
   3   4   2       48.28       54.58      9.73 o 
   4   4   2      772.55      788.58     66.33 o 
   5   4   2       64.55       64.80      8.46 o 
   6   4   2     1718.72     1773.39     58.48 o 
   7   4   2      253.39      278.87     25.99 o 
  -9   5   2       20.25       25.42      8.66 o 
  -8   5   2       35.59       40.90      8.23 o 
  -7   5   2     1137.21     1213.09    114.26 o 
  -6   5   2      423.17      456.20     46.84 o 
  -5   5   2       41.23       43.97      9.75 o 
  -4   5   2      226.94      233.08     28.43 o 
  -3   5   2       59.71       62.15      5.71 o 
  -2   5   2     1475.58     1548.30    138.89 o 
  -1   5   2      378.90      394.21     20.04 o 
   0   5   2       81.14       80.14      9.75 o 
   1   5   2      735.83      628.45     18.11 o 
   2   5   2        0.99       -1.55      2.98 o 
   3   5   2      374.36      397.46     24.91 o 
   4   5   2        1.72        1.08      5.96 o 
   5   5   2      184.04      199.27     20.58 o 
   6   5   2      774.24      905.92     44.94 o 
  -9   6   2        6.32        3.87      5.20 o 
  -8   6   2      450.13      503.32     37.90 o 
  -7   6   2      195.12      216.60     31.41 o 
  -6   6   2      806.97      950.06     79.87 o 
  -5   6   2      151.68      165.43     15.16 o 
  -4   6   2      514.01      497.63     27.07 o 
  -3   6   2      476.26      457.02     24.91 o 
  -2   6   2     1044.34      986.06     34.66 o 
  -1   6   2      321.79      317.86     19.49 o 
   0   6   2      450.62      424.53     21.66 o 
   1   6   2       36.99       36.05      6.38 o 
   2   6   2       46.89       49.15      8.66 o 
   3   6   2      780.96      933.54     40.61 o 
   4   6   2        9.26        8.12      8.12 o 
   5   6   2       13.05       14.08      8.66 o 
   6   6   2      115.59      154.87     22.20 o 
  -8   7   2      168.21      141.87     20.58 o 
  -7   7   2      286.53      259.92     24.91 o 
  -6   7   2      880.25      814.41     40.07 o 
  -5   7   2       17.54       17.33      7.58 o 
  -4   7   2       10.69       15.70      7.04 o 
  -3   7   2      483.25      505.76     28.16 o 
  -2   7   2      522.61      545.28     28.16 o 
  -1   7   2      651.29      605.93     28.70 o 
   0   7   2      203.96      178.36     11.85 o 
   1   7   2      102.20       89.12      9.33 o 
   2   7   2      206.24      193.31     19.49 o 
   3   7   2       60.38       54.69     13.54 o 
   4   7   2       57.42       48.73     13.54 o 
   5   7   2        0.35        4.87      8.66 o 
  -7   8   2       20.74       20.04     10.83 o 
  -6   8   2      157.92      159.20     18.95 o 
  -5   8   2      947.18      954.11     43.86 o 
  -4   8   2      155.10      167.86     18.41 o 
  -3   8   2        7.41        5.41      5.41 o 
  -2   8   2     1156.47     1057.54     41.70 o 
  -1   8   2      107.51      114.26     15.16 o 
   0   8   2       36.26       49.26      8.17 o 
   1   8   2      457.92      493.30     31.95 o 
   2   8   2      108.40      128.88     18.95 o 
   3   8   2      109.60      104.51     18.41 o 
  -6   9   2      456.96      472.18     34.11 o 
  -5   9   2      163.76      188.98     21.12 o 
  -4   9   2       72.91       53.07     13.54 o 
  -3   9   2      361.75      373.63     27.62 o 
  -2   9   2       25.36       29.24     10.29 o 
  -1   9   2        2.59       10.29      7.04 o 
   0   9   2      420.72      410.99     31.41 o 
   1   9   2      164.29      160.82     21.66 o 
   2   9   2       12.88        1.08      7.04 o 
  -3  10   2        8.41        7.04      7.58 o 
  -2  10   2       80.35       77.98     15.70 o 
  -1 -10   3      131.64      137.00     20.04 o 
   0 -10   3       34.95       55.77     14.08 o 
   1 -10   3        8.01       14.62      8.12 o 
   3 -10   3       88.78      112.63     17.33 o 
   4 -10   3       18.18        8.66      7.58 o 
  -3  -9   3       55.83       49.82     14.08 o 
  -2  -9   3        3.93        8.12      7.58 o 
  -1  -9   3      225.01      237.72     22.74 o 
   0  -9   3       23.98       12.45      7.04 o 
   2  -9   3      289.12      285.91     22.20 o 
   3  -9   3       50.90       47.11     11.37 o 
   4  -9   3       94.32      115.34     17.33 o 
   5  -9   3        4.66        5.41      5.96 o 
   6  -9   3       12.42        5.41      7.04 o 
  -5  -8   3       24.57       27.07     11.37 o 
  -4  -8   3       62.28       67.15     15.16 o 
  -3  -8   3       18.40       31.95     10.83 o 
  -2  -8   3       48.65       71.48     14.08 o 
  -1  -8   3       13.70       15.70      7.58 o 
   0  -8   3       19.21        6.50      5.41 o 
   1  -8   3       20.12       20.04      7.04 o 
   2  -8   3      508.03      492.22     27.07 o 
   3  -8   3     1011.37      975.77     40.07 o 
   5  -8   3       20.39       29.78      9.75 o 
   6  -8   3        2.25        6.50      7.04 o 
   7  -8   3       89.77       79.06     15.70 o 
  -6  -7   3       35.99       42.78     13.54 o 
  -5  -7   3       41.30       36.82     12.45 o 
  -4  -7   3       43.35       43.32     11.91 o 
  -3  -7   3      791.16      901.59     40.07 o 
  -2  -7   3        5.93       11.37      6.50 o 
  -1  -7   3      357.63      365.51     23.83 o 
   0  -7   3      162.18      147.49      7.78 o 
   1  -7   3       24.53       14.26      4.01 o 
   2  -7   3      764.65      748.79     21.02 o 
   3  -7   3      612.70      635.17     27.62 o 
   4  -7   3        3.00       -0.54      3.79 o 
   5  -7   3      464.83      486.80     27.62 o 
   6  -7   3       30.66       31.41      9.75 o 
   7  -7   3        0.52        7.58      7.04 o 
   8  -7   3       35.74       43.32     13.54 o 
  -7  -6   3       13.84       12.45      9.75 o 
  -6  -6   3       27.07       35.74     12.45 o 
  -5  -6   3      261.42      267.98     21.93 o 
  -4  -6   3     1280.92     1280.17    109.92 o 
  -3  -6   3       55.62       59.15      7.54 o 
  -2  -6   3       38.36       40.25      5.98 o 
  -1  -6   3     1084.17     1010.67     17.48 o 
   0  -6   3      234.45      212.73      9.76 o 
   1  -6   3      112.41      121.29     10.83 o 
   2  -6   3      611.33      587.52     23.83 o 
   3  -6   3       77.24       82.85     10.29 o 
   4  -6   3      296.10      308.11     20.04 o 
   5  -6   3       18.05       15.70      6.50 o 
   6  -6   3       15.01       13.54      7.04 o 
   7  -6   3       63.73       76.35     14.62 o 
   8  -6   3      331.50      344.39     28.16 o 
  -7  -5   3        3.17        2.44      4.98 o 
  -6  -5   3      103.38      107.22     14.08 o 
  -5  -5   3      501.57      500.82     51.17 o 
  -4  -5   3        8.09        2.71      3.45 o 
  -3  -5   3      135.39      119.58     11.64 o 
  -2  -5   3      668.49      635.84     21.60 o 
  -1  -5   3        2.58        1.47      1.63 o 
   0  -5   3      977.78      870.18     25.45 o 
   1  -5   3       26.35       29.78      5.96 o 
   2  -5   3      152.70      145.12     11.37 o 
   3  -5   3     1619.63     1518.35     38.99 o 
   4  -5   3       43.80       42.24      8.66 o 
   5  -5   3      455.35      422.91     24.37 o 
   6  -5   3       84.23       91.51     14.08 o 
   7  -5   3      250.41      246.38     22.20 o 
   8  -5   3      193.15      219.31     22.20 o 
  -8  -4   3        1.81        3.87      5.46 o 
  -7  -4   3       21.51       19.23      6.69 o 
  -6  -4   3      488.73      501.68     66.60 o 
  -5  -4   3       31.11       32.65      6.48 o 
  -4  -4   3      539.68      542.34     77.98 o 
  -3  -4   3      799.15      797.70    109.38 o 
  -2  -4   3       56.94       72.32      6.84 o 
  -1  -4   3     2656.00     2505.26     52.66 o 
   0  -4   3       28.15       15.16      4.33 o 
   1  -4   3      540.64      621.09     20.58 o 
   2  -4   3      354.84      330.85     16.24 o 
   3  -4   3      649.48      609.18     23.83 o 
   4  -4   3     1373.56     1343.45     38.45 o 
   5  -4   3      318.99      315.15     20.58 o 
   6  -4   3       27.76       30.87      9.21 o 
   7  -4   3        7.82        2.17      5.41 o 
   8  -4   3       19.71       10.83      7.58 o 
   9  -4   3      205.43      226.34     24.91 o 
  -9  -3   3      439.81      421.82     33.03 o 
  -8  -3   3        0.30        2.14      4.77 o 
  -7  -3   3        5.14        1.35      4.59 o 
  -6  -3   3      119.84      102.58     10.14 o 
  -5  -3   3      135.03      133.60     14.08 o 
  -4  -3   3      357.08      362.34     40.07 o 
  -3  -3   3      135.75      129.75     17.06 o 
  -2  -3   3      651.78      671.10     72.56 o 
  -1  -3   3     9141.26     9480.68    566.13 o 
   0  -3   3     2812.64     2693.39     38.45 o 
   1  -3   3     1485.15     1390.01     28.70 o 
   2  -3   3       67.79       70.39      7.58 o 
   3  -3   3     1421.03     1411.67     34.66 o 
   4  -3   3     1410.95     1365.65     37.90 o 
   5  -3   3      150.74      153.24     14.62 o 
   6  -3   3      395.26      370.38     24.37 o 
   7  -3   3      131.34      125.63     16.79 o 
   8  -3   3      171.27      140.79     18.95 o 
   9  -3   3      167.10      189.52     22.74 o 
  -9  -2   3      418.54      390.42     30.87 o 
  -8  -2   3      870.67      753.22     38.45 o 
  -7  -2   3      491.05      476.05     62.27 o 
  -6  -2   3        1.31        2.01      3.24 o 
  -5  -2   3      220.16      195.99     21.93 o 
  -4  -2   3      155.25      165.90      7.45 o 
  -3  -2   3     4240.25     4624.96    610.81 o 
  -2  -2   3      975.37     1113.86    142.14 o 
  -1  -2   3      450.44      563.99     50.90 o 
   0  -2   3    78488.52    70927.02    433.74 o 
   1  -2   3       95.79      120.75      8.12 o 
   2  -2   3       18.42       29.24      5.41 o 
   3  -2   3     5882.67     5869.25     69.31 o 
   4  -2   3     1473.10     1611.49     40.07 o 
   5  -2   3        2.11        0.00      2.71 o 
   6  -2   3       36.67       37.90      9.75 o 
   7  -2   3       50.54       42.78     11.37 o 
   8  -2   3      464.87      418.03     30.32 o 
   9  -2   3      273.00      244.21     25.45 o 
  -9  -1   3      767.57      731.02     40.61 o 
  -8  -1   3       78.22       73.64     14.62 o 
  -7  -1   3       87.65       94.76     14.08 o 
  -6  -1   3       86.46       71.48     11.37 o 
  -5  -1   3      634.75      674.92     33.57 o 
  -4  -1   3     3224.23     3181.90    171.90 o 
  -3  -1   3     3978.29     4031.94    240.96 o 
  -2  -1   3     1466.74     1575.93    111.59 o 
  -1  -1   3       76.99       84.17      3.52 o 
   0  -1   3      624.66      664.13     76.89 o 
   1  -1   3    14338.62    14982.20    932.72 o 
   2  -1   3      709.26      723.11     30.32 o 
   3  -1   3     2362.64     2525.55    134.83 o 
   4  -1   3      820.81      780.83     27.62 o 
   5  -1   3       64.86       59.02     10.29 o 
   6  -1   3        2.33        3.79      4.87 o 
   7  -1   3      122.36      100.72     15.16 o 
   8  -1   3       72.33       66.60     14.62 o 
   9  -1   3      215.96      265.87     26.53 o 
 -10   0   3       26.38       35.74     13.54 o 
  -9   0   3      180.55      177.07     20.58 o 
  -8   0   3      211.10      212.81     21.12 o 
  -7   0   3       40.23       46.03     10.83 o 
  -6   0   3      206.59      236.63     18.41 o 
  -5   0   3      293.93      275.62     17.33 o 
  -4   0   3      550.19      591.85     22.20 o 
  -3   0   3       40.77       12.27     14.08 o 
  -1   0   3      485.06      468.49      8.23 o 
   0   0   3     3950.52     4060.41    246.92 o 
   1   0   3      595.17      589.25     26.27 o 
   2   0   3     6290.59     7116.36    318.81 o 
   3   0   3      346.77      329.97      8.84 o 
   4   0   3     5748.61     6178.41    151.89 o 
   5   0   3      294.83      269.95     19.49 o 
   6   0   3      295.11      270.75     20.58 o 
   7   0   3       35.59       24.91      9.21 o 
   8   0   3       71.63       46.57     13.00 o 
 -10   1   3       39.64       34.11     11.91 o 
  -9   1   3      100.58      100.72     16.79 o 
  -8   1   3      824.68      869.10     39.53 o 
  -7   1   3      129.62      133.21     14.62 o 
  -6   1   3      816.04      808.45     31.41 o 
  -5   1   3     2484.71     2475.17     49.28 o 
  -4   1   3      366.49      422.89     30.59 o 
  -3   1   3     1418.85     1294.49     84.74 o 
  -2   1   3      215.43      172.06     11.37 o 
  -1   1   3      783.31      700.17     12.45 o 
   0   1   3     2912.37     2947.74     96.12 o 
   1   1   3       62.29       70.45      4.39 o 
   2   1   3      749.42      873.56     40.81 o 
   3   1   3      523.27      527.36     20.69 o 
   4   1   3     1589.32     1699.19     64.58 o 
   5   1   3      515.69      529.42     25.82 o 
   6   1   3        7.78        4.48      4.33 o 
   7   1   3       65.59       69.31     13.54 o 
   8   1   3      128.69      118.05     17.87 o 
 -10   2   3      150.78      159.20     21.66 o 
  -9   2   3      453.61      512.25     33.03 o 
  -8   2   3      517.45      481.93     29.24 o 
  -7   2   3       57.80       55.77     10.83 o 
  -6   2   3      235.67      260.01     17.87 o 
  -5   2   3      174.02      177.70     19.49 o 
  -4   2   3     1384.43     1343.31     79.60 o 
  -3   2   3      319.40      306.37     26.80 o 
  -2   2   3     1893.46     1834.06    102.34 o 
  -1   2   3      171.71      155.41      9.75 o 
   0   2   3       25.46        8.12      3.25 o 
   1   2   3     6743.08     7424.21    126.15 o 
   2   2   3       21.11       17.86      6.13 o 
   3   2   3      138.85      148.17      9.75 o 
   4   2   3     4238.84     4484.08    188.65 o 
   5   2   3     2997.60     3277.76    160.41 o 
   6   2   3      267.07      295.51     31.95 o 
   7   2   3        9.35       22.89     19.22 o 
   8   2   3      111.56      101.42     12.40 o 
 -10   3   3        6.43       10.29      8.66 o 
  -9   3   3       72.69       60.72      9.33 o 
  -8   3   3      179.44      185.48     20.58 o 
  -7   3   3      637.12      617.17     41.15 o 
  -6   3   3      116.77      114.54      8.99 o 
  -5   3   3     2552.01     2554.78    242.32 o 
  -4   3   3       34.66       24.82      4.16 o 
  -3   3   3        7.50        5.10      2.20 o 
  -2   3   3     3432.88     3985.36    236.63 o 
  -1   3   3      132.89      106.13      9.21 o 
   0   3   3     1642.64     1570.33     33.03 o 
   1   3   3     2820.95     2634.24     21.32 o 
   2   3   3       47.30       49.20      3.97 o 
   3   3   3      144.20      132.39      6.71 o 
   4   3   3     1047.25     1118.40     63.13 o 
   5   3   3      160.24      163.89     11.41 o 
   6   3   3      575.35      579.52     64.17 o 
   7   3   3       28.61       14.65      6.10 o 
  -9   4   3        1.90        4.64      4.77 o 
  -8   4   3      906.79      921.72     32.22 o 
  -7   4   3     1009.78     1132.89    139.71 o 
  -6   4   3      133.52      150.49     10.34 o 
  -5   4   3      665.55      670.57     76.89 o 
  -4   4   3      382.26      384.93     22.47 o 
  -3   4   3      141.05      105.15     10.29 o 
  -2   4   3      227.04      227.58     18.14 o 
  -1   4   3      927.22      896.71     28.16 o 
   0   4   3     1634.31     1522.14     35.74 o 
   1   4   3      811.43      758.74     12.03 o 
   2   4   3        3.07        7.42      3.24 o 
   3   4   3      173.94      170.77     10.25 o 
   4   4   3      101.44       93.68     14.08 o 
   5   4   3      335.01      284.28     23.28 o 
   6   4   3        1.75        2.17      7.58 o 
   7   4   3       87.39       99.09     18.41 o 
  -9   5   3       33.81       32.02      9.75 o 
  -8   5   3      192.05      217.23     18.95 o 
  -7   5   3      436.91      518.47     28.97 o 
  -6   5   3      363.81      371.55     38.18 o 
  -5   5   3       45.47       51.10      8.93 o 
  -4   5   3      591.19      633.59     57.40 o 
  -3   5   3       85.92       90.49      6.77 o 
  -2   5   3      271.47      221.47     16.24 o 
  -1   5   3      180.07      168.95     14.08 o 
   0   5   3      163.67      165.16     13.54 o 
   1   5   3     1059.26      924.30     22.89 o 
   2   5   3       28.75       13.77      4.39 o 
   3   5   3      634.09      687.03     46.84 o 
   4   5   3      339.17      348.18     24.91 o 
   5   5   3       69.98       91.51     16.24 o 
   6   5   3        4.49        7.04      7.58 o 
  -9   6   3      162.36      161.61     21.66 o 
  -8   6   3      499.83      568.53     28.16 o 
  -7   6   3     1305.72     1300.13     49.82 o 
  -6   6   3        2.19        3.79      6.50 o 
  -5   6   3       31.18       30.32      9.21 o 
  -4   6   3       68.26       59.56     11.37 o 
  -3   6   3      207.94      195.48     16.79 o 
  -2   6   3     1021.86      999.06     35.74 o 
  -1   6   3       11.92       10.29      5.96 o 
   0   6   3        2.17        2.17      4.33 o 
   1   6   3      556.42      524.83     18.81 o 
   2   6   3       13.05       21.99      5.93 o 
   3   6   3      139.72      129.42     17.33 o 
   4   6   3        2.10       -2.17      5.41 o 
   5   6   3      178.50      196.56     22.74 o 
  -8   7   3      476.52      491.13     34.66 o 
  -7   7   3      371.85      386.09     29.24 o 
  -6   7   3       13.67       11.37      7.58 o 
  -5   7   3      192.79      199.27     19.49 o 
  -4   7   3      236.53      232.84     20.58 o 
  -3   7   3       61.86       62.27     11.91 o 
  -2   7   3      645.64      690.40     32.49 o 
  -1   7   3     1239.52     1183.16     41.15 o 
   0   7   3       50.37       45.31      7.63 o 
   1   7   3        1.42       -0.31      3.62 o 
   2   7   3      764.84      705.02     37.36 o 
   3   7   3       31.65       33.03     11.37 o 
   4   7   3       73.15       70.94     16.24 o 
  -7   8   3      328.31      336.81     29.78 o 
  -6   8   3        0.41        0.00      4.87 o 
  -5   8   3      111.54      116.42     17.33 o 
  -4   8   3      435.17      440.23     29.24 o 
  -3   8   3        4.60        7.04      6.50 o 
  -2   8   3      234.96      223.10     20.58 o 
  -1   8   3      928.53      849.06     37.36 o 
   0   8   3      307.11      307.18     20.58 o 
   1   8   3      877.09      865.31     42.78 o 
   2   8   3      346.76      336.27     28.16 o 
   3   8   3        2.14       -2.71      7.04 o 
  -6   9   3       46.01       46.03     13.54 o 
  -5   9   3      121.99      119.67     18.95 o 
  -4   9   3       35.56       43.86     13.00 o 
  -3   9   3       46.65       65.52     14.08 o 
  -2   9   3      305.32      278.87     23.83 o 
  -1   9   3       16.04       10.83      7.58 o 
   0   9   3      157.79      151.08     21.12 o 
   1   9   3      151.08      123.46     20.04 o 
  -1 -10   4        0.58       -1.08      5.41 o 
   0 -10   4      341.22      329.77     27.62 o 
   1 -10   4      155.70      155.95     18.95 o 
   3 -10   4        8.05        5.96      6.50 o 
  -3  -9   4      109.18      110.46     18.41 o 
  -2  -9   4        0.46       -1.08      5.41 o 
  -1  -9   4       32.55       27.62      9.75 o 
   0  -9   4       13.63       30.32     10.29 o 
   1  -9   4      329.54      336.27     25.45 o 
   2  -9   4      219.61      229.59     20.04 o 
   3  -9   4        1.65       -1.62      3.79 o 
   4  -9   4      120.18       94.76     16.24 o 
  -5  -8   4      150.09      161.91     22.20 o 
  -4  -8   4       23.02       17.87      8.66 o 
  -3  -8   4      162.74      210.10     21.12 o 
  -2  -8   4      456.99      462.44     29.78 o 
  -1  -8   4      158.77      146.74     16.24 o 
   0  -8   4        2.69        1.62      4.87 o 
   1  -8   4      148.17      140.79     14.62 o 
   2  -8   4      478.14      468.76     18.18 o 
   3  -8   4      864.13      983.35     37.36 o 
   4  -8   4        0.87        0.00      4.33 o 
   5  -8   4       16.62        7.04      6.50 o 
   6  -8   4      692.48      747.80     38.45 o 
   7  -8   4      341.95      350.35     28.70 o 
  -6  -7   4        9.10        5.41      8.12 o 
  -5  -7   4        5.03        9.21      7.58 o 
  -4  -7   4       39.06       34.11     10.83 o 
  -3  -7   4     1250.84     1354.28     48.19 o 
  -2  -7   4      276.17      302.75     21.93 o 
  -1  -7   4      209.51      173.91     11.02 o 
   0  -7   4       17.69       12.17      3.30 o 
   1  -7   4       18.06       21.48      4.77 o 
   2  -7   4      647.20      612.97     27.07 o 
   3  -7   4     1365.70     1363.48     41.70 o 
   4  -7   4       16.24       10.83      5.96 o 
   5  -7   4        1.98        9.21      5.96 o 
   6  -7   4      228.54      252.34     22.20 o 
   7  -7   4      458.37      508.46     33.03 o 
  -7  -6   4       61.38       62.40     10.48 o 
  -6  -6   4       77.25       77.98     15.97 o 
  -5  -6   4      185.55      153.12     19.49 o 
  -4  -6   4      208.76      209.55     27.62 o 
  -3  -6   4       33.37       38.40      6.24 o 
  -2  -6   4       79.39       69.81      7.40 o 
  -1  -6   4       58.70       73.98      5.47 o 
   0  -6   4       21.55       18.81      3.32 o 
   1  -6   4     1267.57     1252.48     35.20 o 
   3  -6   4       29.08       30.32      7.58 o 
   4  -6   4       84.29       91.51     12.45 o 
   5  -6   4       14.93        9.75      5.96 o 
   6  -6   4      318.94      337.35     24.91 o 
   7  -6   4      378.42      432.65     29.78 o 
   8  -6   4        0.24        6.50      8.12 o 
  -8  -5   4       34.35       42.82      9.48 o 
  -7  -5   4      173.68      147.42     13.72 o 
  -6  -5   4       17.83       20.77      6.31 o 
  -5  -5   4      593.49      603.35     95.03 o 
  -4  -5   4      166.42      169.19     28.43 o 
  -3  -5   4       51.99       53.22      6.63 o 
  -2  -5   4     1994.54     2121.00    159.20 o 
  -1  -5   4       42.88       40.57      3.79 o 
   0  -5   4      494.41      452.69     20.04 o 
   1  -5   4      110.19      101.26      9.75 o 
   3  -5   4      269.38      220.93     15.70 o 
   4  -5   4       81.33       88.80     11.91 o 
   5  -5   4      207.76      199.27     17.33 o 
   6  -5   4      302.06      306.49     23.28 o 
   7  -5   4      337.74      310.82     25.45 o 
   8  -5   4        6.31        4.87      7.04 o 
  -8  -4   4      114.44      121.98     13.17 o 
  -7  -4   4       19.53        9.90      5.54 o 
  -6  -4   4      311.90      361.03     59.02 o 
  -5  -4   4      175.03      175.89     28.43 o 
  -4  -4   4       21.73       22.20      5.07 o 
  -3  -4   4      945.92      918.17    117.23 o 
  -2  -4   4     1819.70     1810.89    101.75 o 
  -1  -4   4     1252.16     1216.21     74.73 o 
   0  -4   4      941.99     1087.32     28.16 o 
   1  -4   4      180.30      186.27     12.45 o 
   2  -4   4      905.51      876.68     27.62 o 
   3  -4   4      233.34      234.47     15.70 o 
   4  -4   4        2.78        7.04      4.33 o 
   5  -4   4       89.47       89.35     13.00 o 
   6  -4   4      136.99      119.13     14.62 o 
   7  -4   4      979.79      924.33     42.24 o 
   8  -4   4      276.04      256.13     24.91 o 
  -9  -3   4        1.37        6.50      9.21 o 
  -8  -3   4        1.73       -1.90      3.83 o 
  -7  -3   4      784.97      796.01     57.13 o 
  -6  -3   4      201.24      198.83     13.00 o 
  -5  -3   4        7.99        4.01      3.24 o 
  -4  -3   4        1.29        4.40      3.79 o 
  -3  -3   4     1134.58     1233.01    116.15 o 
  -2  -3   4     3023.87     3117.70    336.00 o 
  -1  -3   4      437.94      437.54     40.61 o 
   0  -3   4        4.95        1.08      2.17 o 
   1  -3   4      104.32       76.35      7.58 o 
   2  -3   4     2267.33     2096.66     40.61 o 
   3  -3   4       70.83       59.56      8.66 o 
   4  -3   4      250.45      222.55     16.24 o 
   5  -3   4       72.92       62.81     10.83 o 
   6  -3   4      197.05      227.43     20.04 o 
   7  -3   4      917.50      860.98     40.07 o 
   8  -3   4      109.10       94.22     17.33 o 
  -9  -2   4       25.62       23.28     11.37 o 
  -8  -2   4      691.01      583.19     34.66 o 
  -7  -2   4       52.53       49.03      8.40 o 
  -6  -2   4       51.97       38.53      6.86 o 
  -5  -2   4      674.91      666.53     56.86 o 
  -4  -2   4      538.90      744.47     81.49 o 
  -3  -2   4      785.82      826.55    113.17 o 
  -2  -2   4     1809.89     1874.90    112.39 o 
  -1  -2   4     3886.72     4900.98    301.23 o 
   0  -2   4     7908.83     8589.49    369.95 o 
   1  -2   4     6814.53     7450.92    566.13 o 
   2  -2   4     1471.31     1451.05     80.14 o 
   3  -2   4     2951.34     2834.72     50.36 o 
   4  -2   4      689.20      734.81     28.16 o 
   5  -2   4       83.60       89.35     12.45 o 
   6  -2   4       38.70       49.28     11.37 o 
   7  -2   4      286.02      277.79     23.28 o 
   8  -2   4      203.63      193.85     21.66 o 
  -9  -1   4      211.43      187.90     22.20 o 
  -8  -1   4       42.55       43.86     11.91 o 
  -7  -1   4       48.23       53.07     11.91 o 
  -6  -1   4      609.90      602.68     28.70 o 
  -5  -1   4      324.32      250.24      9.10 o 
  -4  -1   4      653.82      674.59     37.75 o 
  -3  -1   4       22.50       34.82      2.82 o 
  -2  -1   4      267.04      287.92     18.09 o 
  -1  -1   4      585.62      564.30     37.76 o 
   0  -1   4      328.61      320.39     30.05 o 
   1  -1   4      194.56      263.34      8.93 o 
   2  -1   4     4049.70     4194.22    375.80 o 
   3  -1   4      233.11      227.51      9.96 o 
   4  -1   4      151.54      165.48      9.57 o 
   5  -1   4        3.94        5.41      5.41 o 
   6  -1   4      207.39      196.56     18.41 o 
   7  -1   4     1250.92     1195.08     46.57 o 
   8  -1   4      332.36      326.52     27.62 o 
 -10   0   4      550.78      564.24     37.90 o 
  -9   0   4       16.24        8.66      8.12 o 
  -8   0   4       32.63       21.12      8.12 o 
  -7   0   4     1491.26     1451.74     47.11 o 
  -6   0   4      128.28      127.23      8.31 o 
  -5   0   4      494.06      515.45     20.04 o 
  -4   0   4     1344.93     1256.81     31.95 o 
  -3   0   4      129.87      114.80      8.66 o 
  -2   0   4     3770.33     3555.65     87.99 o 
  -1   0   4     2632.12     2583.04     44.40 o 
   0   0   4      118.04      186.40     11.91 o 
   1   0   4       57.13       49.66      3.10 o 
   2   0   4       31.30       13.17     11.32 o 
   3   0   4      624.31      621.99     24.21 o 
   4   0   4     2399.56     2389.45     67.43 o 
   5   0   4       18.33       15.77      3.64 o 
   6   0   4      182.88      154.33     16.24 o 
   7   0   4       34.08       31.95     10.29 o 
   8   0   4       57.56       56.86     14.62 o 
 -10   1   4      343.90      355.76     29.78 o 
  -9   1   4       17.90        8.12      7.04 o 
  -8   1   4       53.65       67.69     13.54 o 
  -7   1   4     1346.98     1305.11     28.09 o 
  -6   1   4     1535.86     1408.26     56.32 o 
  -5   1   4      527.22      467.57     21.12 o 
  -4   1   4       69.22       57.36      5.69 o 
  -3   1   4       35.24       65.18      4.77 o 
  -2   1   4     5549.20     5303.21    129.15 o 
  -1   1   4     2665.60     2544.05    111.82 o 
   0   1   4       64.50       60.95      3.69 o 
   1   1   4       17.66       23.52      5.56 o 
   2   1   4      301.70      279.25     14.84 o 
   3   1   4     2310.95     2536.17    116.70 o 
   4   1   4      171.06      174.97      9.46 o 
   5   1   4      255.42      285.82     11.04 o 
   6   1   4       11.59       15.91      4.26 o 
   7   1   4        8.71        7.58      7.04 o 
   8   1   4      927.53      880.47     44.40 o 
 -10   2   4      310.28      380.13     30.87 o 
  -9   2   4      248.25      245.30     23.28 o 
  -8   2   4      238.37      219.15     20.85 o 
  -7   2   4      693.56      676.74     21.39 o 
  -6   2   4     1393.12     1403.97     91.24 o 
  -5   2   4       14.28        8.12      3.06 o 
  -4   2   4     2294.61     2287.82    131.58 o 
  -3   2   4     3528.89     3809.38    194.67 o 
  -2   2   4      423.30      523.97     13.81 o 
  -1   2   4     4327.82     3995.82    129.15 o 
   0   2   4     3700.94     4248.12     59.84 o 
   1   2   4      689.75      753.90     25.94 o 
   2   2   4     9076.74    10849.74    289.43 o 
   3   2   4      295.72      287.67     12.09 o 
   4   2   4      143.70      131.03      7.37 o 
   5   2   4     2045.85     2155.22    109.36 o 
   6   2   4        0.21        1.72      4.16 o 
   7   2   4       93.17      102.83     11.47 o 
   8   2   4      419.18      440.32     45.49 o 
 -10   3   4      827.01      885.34     46.03 o 
  -9   3   4      181.10      146.35     12.62 o 
  -8   3   4      340.24      340.18     25.45 o 
  -7   3   4      198.72      207.10     12.44 o 
  -6   3   4      450.88      428.49     35.47 o 
  -5   3   4      847.90      891.13     58.75 o 
  -4   3   4     2373.29     2433.96    122.92 o 
  -3   3   4      364.99      473.30     24.64 o 
  -2   3   4     2026.97     2152.28    120.48 o 
  -1   3   4     1423.33     1338.57     32.49 o 
   0   3   4        2.50        6.50      3.79 o 
   1   3   4      409.21      517.26     10.44 o 
   2   3   4       89.88       73.02      4.92 o 
   3   3   4     1076.76     1234.10     39.26 o 
   4   3   4     1465.41     1618.01    108.74 o 
   5   3   4      247.48      280.24     17.60 o 
   6   3   4      189.96      182.16     21.93 o 
   7   3   4        4.31       10.29      9.21 o 
  -9   4   4      250.25      279.96     18.95 o 
  -8   4   4       76.86       74.05     12.73 o 
  -7   4   4      371.92      394.04     34.38 o 
  -6   4   4       27.65       42.67      6.69 o 
  -5   4   4      182.39      207.23     21.93 o 
  -4   4   4      122.16      150.77      8.93 o 
  -3   4   4       52.37       84.35      8.39 o 
  -2   4   4       45.70       45.74      4.60 o 
  -1   4   4     2558.25     2450.26     48.19 o 
   0   4   4     3573.23     3285.24     55.23 o 
   1   4   4      237.54      219.82     12.18 o 
   2   4   4        1.21        3.63      3.24 o 
   3   4   4      571.95      597.40     27.07 o 
   4   4   4       44.70       63.95      8.01 o 
   5   4   4      662.27      673.08     35.20 o 
   6   4   4      106.82      104.51     17.33 o 
  -9   5   4      757.90      803.18     28.91 o 
  -8   5   4       13.48        8.50      5.16 o 
  -7   5   4        3.62        4.39      3.77 o 
  -6   5   4      383.06      426.66     46.84 o 
  -5   5   4       82.72       94.23     10.02 o 
  -4   5   4     2221.43     2069.05     52.52 o 
  -3   5   4       54.93       63.35     10.29 o 
  -2   5   4      715.10      694.20     28.70 o 
  -1   5   4     3167.83     3043.74     58.48 o 
   0   5   4      528.08      466.23     23.28 o 
   1   5   4       15.95       27.22      5.71 o 
   2   5   4        4.73        8.36      4.39 o 
   3   5   4       46.25       50.12      7.40 o 
   4   5   4      461.00      535.00     31.41 o 
   5   5   4       37.82       44.40     12.45 o 
   6   5   4       36.48       28.70     11.91 o 
  -9   6   4       82.00       95.30     17.87 o 
  -8   6   4        2.15        0.54      7.58 o 
  -7   6   4      184.32      214.97     21.66 o 
  -6   6   4      407.66      408.29     27.62 o 
  -5   6   4       56.67       51.98     11.91 o 
  -4   6   4       62.07       49.82     10.83 o 
  -3   6   4       75.53       83.39     12.45 o 
  -2   6   4      409.70      387.71     23.28 o 
  -1   6   4      192.43      183.02     16.79 o 
   0   6   4     1039.35      944.37     35.20 o 
   1   6   4        2.43        3.14      3.77 o 
   2   6   4      194.06      177.13     12.23 o 
   3   6   4      216.08      228.51     21.12 o 
   4   6   4      253.75      256.67     24.37 o 
   5   6   4       15.60       25.45     11.37 o 
  -8   7   4      161.80      181.94     22.20 o 
  -7   7   4       35.59       27.62     10.83 o 
  -6   7   4       11.89       16.24      8.66 o 
  -5   7   4       60.44       64.44     13.00 o 
  -4   7   4       36.11       42.78     10.83 o 
  -3   7   4     1754.90     1662.39     51.98 o 
  -2   7   4      514.27      449.98     27.07 o 
  -1   7   4       22.22       28.16      9.21 o 
   0   7   4      779.77      705.10     23.91 o 
   1   7   4      151.04      166.14     12.40 o 
   2   7   4       37.27       46.57     12.45 o 
   3   7   4      431.75      458.65     31.95 o 
   4   7   4        3.73        2.71      8.66 o 
  -7   8   4        4.59       -3.25      7.04 o 
  -6   8   4      394.11      401.25     30.32 o 
  -5   8   4        0.80        3.25      5.41 o 
  -4   8   4       33.35       41.15     11.37 o 
  -3   8   4       55.57       44.94     11.91 o 
  -2   8   4      101.88      103.97     15.70 o 
  -1   8   4        1.38        4.87      5.96 o 
   0   8   4      407.80      403.90     19.65 o 
   1   8   4      109.36      127.25     18.41 o 
   2   8   4       59.37       63.35     15.70 o 
  -5   9   4      342.99      364.43     29.78 o 
  -4   9   4        4.40       13.54      8.12 o 
  -3   9   4       12.73        7.58      7.58 o 
  -2   9   4        4.17        2.71      6.50 o 
  -1   9   4        0.46        2.99      4.39 o 
   0   9   4      312.29      334.64     29.24 o 
  -1 -10   5       26.20       18.41      8.66 o 
   0 -10   5      205.04      277.24     24.91 o 
   1 -10   5      166.24      175.44     20.04 o 
   3 -10   5        0.64        0.00      5.96 o 
  -3  -9   5       41.96       47.11     13.54 o 
  -2  -9   5        7.01       12.45      7.58 o 
  -1  -9   5      123.46      118.05     17.33 o 
   0  -9   5      386.24      397.46     27.62 o 
   1  -9   5      131.32      144.04     16.79 o 
   2  -9   5       33.91       35.20     10.29 o 
   3  -9   5      117.70      114.80     16.24 o 
  -5  -8   5      586.09      633.01     39.53 o 
  -4  -8   5      115.68      133.75     19.49 o 
  -3  -8   5       15.99       16.79      9.21 o 
  -2  -8   5      369.42      357.93     25.99 o 
  -1  -8   5      274.86      281.04     22.20 o 
   0  -8   5        3.19        3.25      4.33 o 
   1  -8   5      537.01      539.03     26.53 o 
   2  -8   5       29.27       20.04      7.58 o 
   3  -8   5        1.11        1.08      4.87 o 
   4  -8   5      247.84      282.66     22.20 o 
   5  -8   5      120.80      113.17     16.24 o 
   6  -8   5        7.10        8.66      7.04 o 
  -6  -7   5        3.92        0.00      6.50 o 
  -5  -7   5       90.08      124.00     18.41 o 
  -4  -7   5      392.39      386.05     18.43 o 
  -3  -7   5      266.11      317.11     15.96 o 
  -2  -7   5      108.16      112.46     10.29 o 
  -1  -7   5       38.43       43.44      9.48 o 
   0  -7   5       63.55       69.86      5.92 o 
   1  -7   5      234.39      217.14     16.79 o 
   3  -7   5        2.79       -1.08      3.79 o 
   4  -7   5        8.01       11.37      6.50 o 
   5  -7   5      328.04      354.14     25.45 o 
   6  -7   5      245.46      244.76     22.74 o 
   7  -7   5        2.20        1.08      4.87 o 
  -7  -6   5        6.27       10.06      5.85 o 
  -6  -6   5       34.31       31.46      7.40 o 
  -5  -6   5      547.37      526.07     71.75 o 
  -4  -6   5      927.93      937.42    108.03 o 
  -3  -6   5       58.18       53.65     10.02 o 
  -2  -6   5      217.32      209.34     11.64 o 
  -1  -6   5      398.45      367.96     10.90 o 
   0  -6   5      314.78      365.43     14.17 o 
   1  -6   5      829.26      889.13     31.41 o 
   2  -6   5      678.10      642.21     27.62 o 
   3  -6   5      309.81      329.23     21.12 o 
   4  -6   5        5.02        3.79      4.87 o 
   5  -6   5      741.04      740.22     35.20 o 
   6  -6   5      108.63      137.00     16.79 o 
   7  -6   5      181.74      184.65     20.58 o 
   8  -6   5        0.88        2.71      7.58 o 
  -8  -5   5      129.50      140.72     19.76 o 
  -7  -5   5      459.89      467.60     70.12 o 
  -6  -5   5      208.27      189.96     20.04 o 
  -5  -5   5       60.24       58.27      8.42 o 
  -4  -5   5     1953.54     1990.23    238.26 o 
  -3  -5   5      150.20      155.28     12.73 o 
  -2  -5   5      350.85      352.65     31.68 o 
  -1  -5   5      991.82      889.01     52.25 o 
   0  -5   5     1208.05     1163.01     22.76 o 
   1  -5   5     1827.45     1719.24     41.15 o 
   2  -5   5       73.26       75.81     10.29 o 
   3  -5   5        7.69        7.04      4.33 o 
   4  -5   5        1.99        0.00      3.25 o 
   5  -5   5      125.78      132.12     15.16 o 
   6  -5   5      248.26      248.00     21.66 o 
   7  -5   5        1.96       -0.54      4.87 o 
   8  -5   5       20.50       31.41     11.91 o 
  -8  -4   5      115.61      124.74     23.55 o 
  -7  -4   5       39.19       36.03      8.04 o 
  -6  -4   5        4.54        0.11      3.60 o 
  -5  -4   5        9.63       11.64      4.59 o 
  -4  -4   5     2388.86     2473.78    296.47 o 
  -3  -4   5     1895.80     1904.95    259.10 o 
  -2  -4   5       24.82       34.69      4.98 o 
  -1  -4   5     1369.45     1554.10    128.60 o 
   0  -4   5     2520.91     2437.99     29.22 o 
   1  -4   5        2.49        1.08      2.71 o 
   3  -4   5     1105.04     1052.66     34.11 o 
   4  -4   5      383.64      387.71     22.74 o 
   5  -4   5      170.07      170.57     16.24 o 
   6  -4   5        1.39        5.41      5.41 o 
   7  -4   5      104.77      114.80     16.79 o 
   8  -4   5      580.88      517.13     35.20 o 
  -9  -3   5        3.05        9.21      8.12 o 
  -8  -3   5       10.58       14.24      5.93 o 
  -7  -3   5     1174.90     1230.62     93.41 o 
  -6  -3   5      553.50      549.53     46.03 o 
  -5  -3   5      605.73      599.56     44.13 o 
  -4  -3   5      148.38      149.44     25.18 o 
  -3  -3   5     1297.78     1344.71    194.13 o 
  -2  -3   5       20.84       34.66      4.33 o 
  -1  -3   5     3899.02     3949.91    361.72 o 
   0  -3   5      309.34      265.62      8.58 o 
   1  -3   5      101.02       84.47      8.66 o 
   2  -3   5      437.81      396.91     18.95 o 
   3  -3   5       22.28       16.24      5.41 o 
   4  -3   5      430.44      406.12     22.74 o 
   5  -3   5      429.48      383.38     23.83 o 
   6  -3   5       88.06       84.47     14.08 o 
   7  -3   5       11.70        6.50      7.04 o 
   8  -3   5        0.95        1.08      7.04 o 
  -9  -2   5       78.05       79.60     16.79 o 
  -8  -2   5       15.68       27.07     10.29 o 
  -7  -2   5     1172.74     1046.17     42.24 o 
  -6  -2   5       14.57       24.32      5.93 o 
  -5  -2   5      599.51      603.62     62.27 o 
  -4  -2   5     1215.56     1263.05    118.59 o 
  -3  -2   5      353.81      340.97     16.12 o 
  -2  -2   5        3.35        1.74      1.17 o 
  -1  -2   5     2985.30     3592.71    406.93 o 
   0  -2   5       37.93       60.82      2.92 o 
   1  -2   5     1827.96     1871.32    159.47 o 
   2  -2   5     1307.66     1263.13    100.45 o 
   3  -2   5      247.14      224.43     29.78 o 
   4  -2   5     1412.61     1316.91     39.53 o 
   5  -2   5      140.46      157.57     15.70 o 
   6  -2   5     1074.96     1010.43     41.15 o 
   7  -2   5       10.86       10.83      8.12 o 
   8  -2   5       28.67       19.49      9.75 o 
  -9  -1   5       98.40      109.38     18.41 o 
  -8  -1   5       21.46       17.87      8.66 o 
  -7  -1   5        2.31        4.33      5.41 o 
  -6  -1   5      748.60      706.11     31.41 o 
  -5  -1   5       77.08       80.21     13.27 o 
  -4  -1   5      974.04      923.80     15.58 o 
  -3  -1   5     2977.86     2787.31     77.70 o 
  -2  -1   5      340.56      317.45     67.96 o 
  -1  -1   5     3164.49     3571.97    318.40 o 
   0  -1   5      541.42      477.63     55.50 o 
   1  -1   5     1780.05     1986.01    174.09 o 
   2  -1   5     3513.94     3739.67    362.53 o 
   3  -1   5      121.37      113.10      7.46 o 
   4  -1   5     1614.53     1648.77    110.46 o 
   5  -1   5      125.99      108.84     13.54 o 
   6  -1   5      471.51      429.40     26.53 o 
   7  -1   5        7.23        1.08      5.96 o 
   8  -1   5        3.87       -2.17      5.96 o 
 -10   0   5        3.39        7.04      7.58 o 
  -9   0   5      433.22      399.62     29.24 o 
  -8   0   5       23.42       40.61     11.37 o 
  -7   0   5      431.29      392.58     24.91 o 
  -6   0   5      684.73      682.07     17.80 o 
  -5   0   5      600.88      602.34     48.73 o 
  -3   0   5     2482.78     2303.98     33.57 o 
  -2   0   5      346.50      338.30      9.38 o 
  -1   0   5      485.20      427.32     17.60 o 
   0   0   5      231.64      260.42     15.97 o 
   1   0   5     1209.57     1337.90     69.59 o 
   2   0   5     1080.19     1159.50     56.50 o 
   3   0   5      498.02      499.52     25.97 o 
   4   0   5      873.43      860.21     45.11 o 
   5   0   5      587.64      633.99     20.68 o 
   6   0   5      119.78      125.09     15.70 o 
   7   0   5       56.94       80.14     15.16 o 
   8   0   5      242.98      243.67     24.37 o 
 -10   1   5        7.12        1.62      6.50 o 
  -9   1   5        3.81       -2.71      4.33 o 
  -8   1   5       31.93       33.03     10.29 o 
  -7   1   5      377.78      355.28     22.74 o 
  -6   1   5      442.25      412.74     14.95 o 
  -5   1   5      423.36      388.43     13.34 o 
  -4   1   5       42.36       46.50      4.77 o 
  -3   1   5    12755.54    13266.75    288.89 o 
  -2   1   5     1882.42     1674.96     20.66 o 
  -1   1   5       62.65       67.74      4.87 o 
   0   1   5      365.05      349.30     13.54 o 
   1   1   5       21.53       39.83      8.66 o 
   2   1   5      108.20      108.75      5.64 o 
   3   1   5     3019.28     3431.91    144.75 o 
   4   1   5       31.01       34.39      4.58 o 
   5   1   5        2.23        2.84      2.78 o 
   6   1   5       34.38       24.58      5.10 o 
   7   1   5       12.26       13.00      8.12 o 
   8   1   5        6.65        0.54      7.58 o 
 -10   2   5      110.63      120.75     18.95 o 
  -9   2   5       88.28       86.64     15.70 o 
  -8   2   5      132.82      152.56     15.97 o 
  -7   2   5        2.86        4.84      3.62 o 
  -6   2   5     2860.36     2778.85     78.52 o 
  -5   2   5      960.16     1032.88     34.93 o 
  -4   2   5      152.13      189.55      8.99 o 
  -3   2   5    14018.20    14533.73    268.04 o 
  -2   2   5     8501.06     8646.66    354.41 o 
  -1   2   5      381.86      447.95     19.49 o 
   0   2   5      141.08      141.97      9.21 o 
   1   2   5     1590.74     2018.03     66.34 o 
   2   2   5      996.89      987.97     20.63 o 
   3   2   5      697.21      692.86     28.78 o 
   4   2   5      465.88      491.72     22.71 o 
   5   2   5       24.57       18.53      4.26 o 
   6   2   5      905.02      942.58     67.69 o 
   7   2   5      138.97      144.15     13.00 o 
 -10   3   5       85.10       77.98     16.79 o 
  -9   3   5       88.83      104.51     16.79 o 
  -8   3   5       52.58       56.64      8.40 o 
  -7   3   5     1488.40     1546.35     85.56 o 
  -6   3   5      217.05      230.71     20.04 o 
  -5   3   5      124.34      113.64      8.17 o 
  -4   3   5      548.61      581.36     24.91 o 
  -3   3   5      640.44      641.69     33.84 o 
  -2   3   5     1850.49     1805.75     58.48 o 
  -1   3   5        8.44       23.28      5.96 o 
   0   3   5      724.61      872.16     24.10 o 
   1   3   5     1837.15     1693.03     28.64 o 
   2   3   5      114.60       99.36      6.19 o 
   3   3   5      530.34      637.16     19.14 o 
   4   3   5        2.61        4.33      3.83 o 
   5   3   5      447.58      503.01     20.04 o 
   6   3   5      359.45      404.50     28.16 o 
   7   3   5      258.86      292.41     26.53 o 
  -9   4   5       25.87       25.44      7.08 o 
  -8   4   5     1378.94     1476.27     41.15 o 
  -7   4   5      126.79      135.72     11.10 o 
  -6   4   5      852.95      915.83     75.00 o 
  -5   4   5      247.05      267.18     17.06 o 
  -4   4   5      500.28      511.92     42.51 o 
  -3   4   5     1551.15     1506.12     83.39 o 
  -2   4   5     3007.19     2835.26     54.69 o 
  -1   4   5      115.37      114.26     11.91 o 
   0   4   5      198.02      199.27     15.16 o 
   1   4   5        8.97        0.87      2.70 o 
   2   4   5       76.92       77.81      8.01 o 
   3   4   5      823.70      912.48     44.67 o 
   4   4   5       14.51       17.56      8.39 o 
   5   4   5       22.29       26.53     10.83 o 
   6   4   5      310.83      340.06     27.62 o 
  -9   5   5      155.60      185.23     14.71 o 
  -8   5   5      133.86      139.76     15.70 o 
  -7   5   5       42.26       45.85      7.46 o 
  -6   5   5      931.85      904.84     38.45 o 
  -5   5   5      554.12      556.11     29.24 o 
  -4   5   5      174.71      192.77     17.33 o 
  -3   5   5      681.57      612.43     28.70 o 
  -2   5   5      492.53      447.82     23.83 o 
  -1   5   5      332.82      296.20     20.04 o 
   0   5   5      407.97      401.79     22.20 o 
   1   5   5      773.55      727.64     38.45 o 
   2   5   5      942.86      910.19     27.62 o 
   3   5   5        7.31        5.81      4.16 o 
   4   5   5       14.80       16.24      8.66 o 
   5   5   5        2.93        5.41      7.58 o 
  -9   6   5        0.68        3.25      8.66 o 
  -8   6   5       80.71      101.26     17.87 o 
  -7   6   5      312.04      339.52     26.53 o 
  -6   6   5       14.94       10.83      8.12 o 
  -5   6   5      549.70      522.54     30.32 o 
  -4   6   5        8.66        5.96      5.41 o 
  -3   6   5       13.94       16.24      7.04 o 
  -2   6   5     5069.35     4693.67     81.77 o 
  -1   6   5      898.07      857.73     34.66 o 
   0   6   5      225.38      192.74     12.44 o 
   1   6   5      198.95      196.25     12.82 o 
   2   6   5      236.24      225.70     13.94 o 
   3   6   5      656.67      641.67     35.74 o 
   4   6   5      298.64      351.97     28.16 o 
  -8   7   5      767.49      806.83     44.40 o 
  -7   7   5       93.36       85.01     16.79 o 
  -6   7   5      184.80      165.70     20.04 o 
  -5   7   5        1.46        3.79      5.96 o 
  -4   7   5       85.80       75.81     14.08 o 
  -3   7   5     1788.96     1865.45     56.86 o 
  -2   7   5      981.14      869.10     37.90 o 
  -1   7   5       31.27       37.36     10.29 o 
   0   7   5       11.99        9.29      6.50 o 
   1   7   5       68.56       68.45      9.38 o 
   2   7   5       23.97       35.20     11.91 o 
   3   7   5      518.99      545.28     35.20 o 
  -7   8   5      182.58      207.39     24.37 o 
  -6   8   5      600.78      593.48     37.36 o 
  -5   8   5      246.10      219.31     22.20 o 
  -4   8   5       18.75       20.04      9.21 o 
  -3   8   5        6.11        2.71      5.41 o 
  -2   8   5      168.19      146.20     17.87 o 
  -1   8   5       22.37       20.04      8.66 o 
   0   8   5       20.85       17.12      6.09 o 
   1   8   5       59.73       49.82     13.54 o 
   2   8   5       92.41       75.81     16.79 o 
  -5   9   5      262.79      246.92     25.45 o 
  -4   9   5        1.33        0.00      6.50 o 
  -3   9   5        3.11        1.62      6.50 o 
  -2   9   5      744.72      773.79     41.15 o 
  -1   9   5       14.86       14.62      6.51 o 
  -1 -10   6       51.58       79.60     16.24 o 
   0 -10   6       28.59       28.70     10.29 o 
   1 -10   6        0.37        2.17      5.41 o 
   3 -10   6      208.35      226.89     22.74 o 
  -3  -9   6       68.33       61.73     14.62 o 
  -2  -9   6        8.32       -0.54      5.41 o 
  -1  -9   6      197.72      221.47     21.66 o 
   0  -9   6      293.46      326.52     24.91 o 
   1  -9   6        0.38        5.96      5.96 o 
   2  -9   6       46.35       51.98     11.37 o 
   4  -9   6        0.39        3.79      5.96 o 
   5  -9   6      235.11      240.42     23.28 o 
  -5  -8   6       10.86       11.91      9.21 o 
  -4  -8   6      102.98      118.59     18.41 o 
  -3  -8   6      129.63       97.47     15.70 o 
  -2  -8   6        1.38        1.08      5.41 o 
  -1  -8   6      698.73      748.50     43.05 o 
   0  -8   6      200.42      201.01     12.64 o 
   1  -8   6        2.14        2.11      3.38 o 
   3  -8   6       36.33       57.94     11.91 o 
   4  -8   6      277.52      275.08     22.74 o 
   5  -8   6        1.30        2.71      5.96 o 
   6  -8   6       10.44       -1.62      6.50 o 
  -6  -7   6        3.16        5.05      5.07 o 
  -5  -7   6      238.40      250.03     27.89 o 
  -4  -7   6       13.79        7.49      4.55 o 
  -3  -7   6      356.21      387.35     43.05 o 
  -2  -7   6      326.63      338.82     20.58 o 
  -1  -7   6      121.19      109.40      9.38 o 
   0  -7   6       98.45       94.62      8.81 o 
   1  -7   6       22.09       28.16      8.12 o 
   2  -7   6        0.56        0.54      4.87 o 
   3  -7   6      533.70      544.74     29.24 o 
   4  -7   6        1.59        1.62      4.33 o 
   5  -7   6       33.48       38.99     11.37 o 
   6  -7   6       78.16       92.05     16.24 o 
   7  -7   6        6.46        2.17      7.04 o 
  -7  -6   6       57.14       52.73      9.93 o 
  -6  -6   6      531.22      546.16    103.70 o 
  -5  -6   6      315.36      321.26     34.11 o 
  -4  -6   6      107.01      125.08     17.33 o 
  -3  -6   6        1.50        4.81      3.38 o 
  -2  -6   6       14.08       20.97      4.93 o 
  -1  -6   6     1218.36     1140.83     77.70 o 
   0  -6   6      925.42      951.32     22.94 o 
   1  -6   6      167.75      127.79     13.00 o 
   2  -6   6       15.48       15.70      6.50 o 
   3  -6   6       54.29       47.65     10.29 o 
   4  -6   6       43.56       53.07     11.37 o 
   5  -6   6      264.80      264.25     22.20 o 
   6  -6   6      320.17      315.15     25.45 o 
   7  -6   6       66.79       71.48     15.70 o 
  -8  -5   6        0.74        1.74      5.07 o 
  -7  -5   6       14.49       25.11      7.24 o 
  -6  -5   6      129.83      125.51     11.85 o 
  -5  -5   6       95.76      100.43     23.83 o 
  -4  -5   6       70.99       73.63      8.40 o 
  -3  -5   6       27.23       36.57      6.31 o 
  -2  -5   6      229.91      232.55     23.28 o 
  -1  -5   6     1946.07     2027.79    188.98 o 
   0  -5   6      893.06      937.62     39.26 o 
   1  -5   6     1043.68      984.44     32.49 o 
   2  -5   6       97.21       81.77     11.37 o 
   3  -5   6      490.63      433.74     23.83 o 
   4  -5   6      499.18      467.31     26.53 o 
   5  -5   6        2.18        1.08      4.33 o 
   6  -5   6      191.84      183.02     19.49 o 
   7  -5   6      300.00      275.62     25.45 o 
   8  -5   6       15.10        9.75      8.66 o 
  -8  -4   6      426.96      449.00     79.60 o 
  -7  -4   6      321.43      312.87     34.93 o 
  -6  -4   6       49.32       54.64      8.40 o 
  -5  -4   6      807.66      802.36    104.51 o 
  -4  -4   6        8.49       10.61      5.69 o 
  -3  -4   6      490.75      556.27     71.48 o 
  -2  -4   6      996.38     1097.92    152.43 o 
  -1  -4   6      225.80      278.64     37.63 o 
   0  -4   6    17435.44    16995.06    467.04 o 
   1  -4   6      622.67      702.32     26.53 o 
   2  -4   6        1.39        2.71      3.79 o 
   3  -4   6     1838.04     1780.43     46.57 o 
   4  -4   6      766.95      800.33     33.57 o 
   5  -4   6        1.19       -3.79      2.71 o 
   6  -4   6       67.25       56.32     12.45 o 
   7  -4   6        6.17        2.17      5.96 o 
   8  -4   6      215.55      220.39     24.37 o 
  -9  -3   6      258.18      257.21     25.99 o 
  -8  -3   6       19.67       15.16      8.66 o 
  -7  -3   6        0.97        2.65      3.77 o 
  -6  -3   6      385.20      395.02     17.60 o 
  -5  -3   6      240.38      241.23     27.89 o 
  -4  -3   6      194.68      193.37     29.51 o 
  -3  -3   6      550.59      557.02     57.94 o 
  -2  -3   6       50.86       54.67      4.85 o 
  -1  -3   6     1427.15      899.38    537.85 o 
   0  -3   6      806.45      866.66     39.12 o 
   1  -3   6     1178.14     1176.89     76.89 o 
   2  -3   6       54.69       44.94      8.12 o 
   3  -3   6     1137.94      974.69     33.03 o 
   4  -3   6     1329.72     1221.61     40.07 o 
   5  -3   6      216.30      222.55     19.49 o 
   6  -3   6      100.24       90.97     15.16 o 
   7  -3   6       39.48       43.86     12.45 o 
   8  -3   6       87.68       92.05     17.87 o 
  -9  -2   6      108.19      115.34     19.49 o 
  -8  -2   6       84.21       83.39     15.70 o 
  -7  -2   6       10.02        6.50      6.50 o 
  -6  -2   6       33.53       31.02      6.51 o 
  -5  -2   6     1278.55     1329.32    134.56 o 
  -4  -2   6     2263.51     2431.67    242.86 o 
  -3  -2   6       24.33       26.65      2.82 o 
  -2  -2   6     1043.89     1080.46     66.84 o 
  -1  -2   6       84.99      126.28     11.21 o 
   0  -2   6     3055.43     3106.00    307.30 o 
   1  -2   6     3720.36     3846.89    312.17 o 
   2  -2   6      168.36      150.54      8.42 o 
   3  -2   6      164.74      141.88     11.91 o 
   4  -2   6     1505.96     1557.66     58.75 o 
   5  -2   6       80.64       69.85     12.45 o 
   6  -2   6       92.82       80.14     14.08 o 
   7  -2   6       75.33       74.73     15.16 o 
   8  -2   6        5.77        3.79      6.50 o 
  -9  -1   6       96.75       85.56     16.79 o 
  -8  -1   6      347.12      331.39     25.45 o 
  -7  -1   6      414.89      375.80     24.91 o 
  -6  -1   6      478.81      445.11     24.91 o 
  -5  -1   6     5517.23     5272.51     42.53 o 
  -4  -1   6      288.26      262.89      9.21 o 
  -3  -1   6       69.25       56.18      4.80 o 
  -2  -1   6      982.49     1077.49    107.22 o 
  -1  -1   6       15.91       10.76      4.06 o 
   0  -1   6     5339.72     5623.55    565.32 o 
   1  -1   6     4076.48     4381.60    367.95 o 
   2  -1   6      624.21      673.38     75.00 o 
   3  -1   6        1.13        2.44      2.30 o 
   4  -1   6      648.18      616.20     39.53 o 
   5  -1   6      631.15      598.98     20.87 o 
   6  -1   6       61.39       56.32     12.45 o 
   7  -1   6        1.22        8.12      7.58 o 
   8  -1   6       87.54       95.84     17.87 o 
 -10   0   6        6.36       10.29      8.66 o 
  -9   0   6      345.71      368.22     28.16 o 
  -8   0   6       76.27       68.77     13.54 o 
  -7   0   6        7.44        4.33      4.87 o 
  -6   0   6      180.63      185.88      9.88 o 
  -5   0   6     1046.12     1001.76     33.03 o 
  -4   0   6     3004.65     2583.09    306.49 o 
  -3   0   6      359.50      343.73     10.83 o 
  -2   0   6      188.53      127.13      6.31 o 
  -1   0   6        2.17        1.95      1.80 o 
   0   0   6       28.72       56.58      7.58 o 
   1   0   6     5739.85     6536.55    396.51 o 
   2   0   6      442.81      488.68     32.49 o 
   3   0   6      164.96      174.08     19.49 o 
   4   0   6     3399.98     3456.90    132.86 o 
   5   0   6     3716.37     3866.04    155.14 o 
   6   0   6      284.89      279.19     15.50 o 
   7   0   6       41.19       31.41     10.83 o 
   8   0   6        5.31       -3.79      5.96 o 
 -10   1   6        0.58        2.17      5.96 o 
  -9   1   6       17.38       14.08      8.12 o 
  -8   1   6      236.21      232.30     20.58 o 
  -7   1   6      393.86      397.98     34.66 o 
  -6   1   6       86.81       97.03      8.17 o 
  -5   1   6     1965.70     1861.18     59.02 o 
  -4   1   6        3.10        1.18      2.08 o 
  -3   1   6     1157.71     1314.20     21.05 o 
  -2   1   6     3134.84     3213.48    113.98 o 
  -1   1   6      754.80      768.20     15.16 o 
   0   1   6     1530.48     1619.63    109.65 o 
   1   1   6     2813.93     2548.76    176.50 o 
   2   1   6        2.73        1.53      1.54 o 
   3   1   6        1.28        0.33      1.82 o 
   4   1   6      884.10      904.67     35.90 o 
   5   1   6      137.20      121.32      7.92 o 
   6   1   6      578.06      562.77     22.43 o 
   7   1   6        0.56        0.54      6.50 o 
 -10   2   6      107.82      157.57     21.12 o 
  -9   2   6      163.00      193.85     20.58 o 
  -8   2   6     1104.21     1130.64     43.86 o 
  -7   2   6     1660.66     1691.15    132.12 o 
  -6   2   6     1297.91     1297.55     27.36 o 
  -5   2   6     1083.37     1064.27     38.99 o 
  -4   2   6     1687.21     1646.94     67.69 o 
  -3   2   6      594.13      516.26     16.52 o 
  -2   2   6        1.31        2.86      1.88 o 
  -1   2   6       33.90       23.35      2.85 o 
   0   2   6      212.53      184.54      7.38 o 
   1   2   6     1119.12     1183.55     30.98 o 
   2   2   6      611.34      605.40     36.82 o 
   3   2   6       56.20       59.08      5.34 o 
   4   2   6       48.20       59.78      5.92 o 
   5   2   6       92.81       96.12      7.80 o 
   6   2   6      170.14      185.96     13.56 o 
 -10   3   6       97.62      101.26     17.87 o 
  -9   3   6       56.17       42.78     11.91 o 
  -8   3   6      204.43      205.88     13.40 o 
  -7   3   6      236.15      267.79     14.17 o 
  -6   3   6      415.10      410.05     19.76 o 
  -5   3   6      162.65      152.08     16.52 o 
  -4   3   6     2179.19     2201.95     88.26 o 
  -3   3   6      323.47      340.56     10.72 o 
  -2   3   6        1.42        4.51      1.94 o 
  -1   3   6      106.51       80.14     10.29 o 
   0   3   6      120.16      123.46     11.91 o 
   1   3   6     1001.05      899.66     40.34 o 
   2   3   6      414.48      395.61     35.74 o 
   3   3   6      480.72      497.05     17.80 o 
   4   3   6      459.86      540.71     19.72 o 
   5   3   6      100.07      135.37     11.29 o 
   6   3   6      101.46      103.97     17.33 o 
  -9   4   6      136.75      132.38     12.82 o 
  -8   4   6      503.01      499.22     30.59 o 
  -7   4   6     1230.62     1315.41     39.80 o 
  -6   4   6      272.64      276.78     21.12 o 
  -5   4   6       86.39       93.18      7.93 o 
  -4   4   6      891.36      878.70     37.09 o 
  -3   4   6      320.20      299.99     19.49 o 
  -2   4   6     1308.72     1290.38     38.99 o 
  -1   4   6        1.78        4.33      4.87 o 
   0   4   6        4.40        7.58      5.41 o 
   1   4   6      866.50      833.32     22.40 o 
   2   4   6       15.21       23.01      7.85 o 
   3   4   6      131.08      139.28     10.72 o 
   4   4   6        0.80       -0.39      3.90 o 
   5   4   6      285.52      305.94     24.91 o 
   6   4   6      178.92      230.13     24.37 o 
  -9   5   6       63.50       57.94     14.62 o 
  -8   5   6       67.11       74.73     15.16 o 
  -7   5   6       90.63       81.22     14.62 o 
  -6   5   6       19.53       24.37      9.21 o 
  -5   5   6        0.91       -2.71      3.79 o 
  -4   5   6     1184.35     1133.89     40.61 o 
  -3   5   6       14.98       27.07      8.12 o 
  -2   5   6       59.36       54.15     10.83 o 
  -1   5   6     1303.88     1202.12     40.07 o 
   0   5   6      719.80      671.99     30.32 o 
   1   5   6      141.75      128.83     10.14 o 
   2   5   6     1110.09     1130.30     50.36 o 
   3   5   6      202.64      221.02     13.78 o 
   4   5   6        4.83        9.21      7.04 o 
   5   5   6      838.95      945.99     44.94 o 
  -8   6   6        9.12       14.62      9.21 o 
  -7   6   6      727.45      747.80     39.53 o 
  -6   6   6       30.00       21.12      9.21 o 
  -5   6   6       42.99       32.49     10.29 o 
  -4   6   6      841.32      856.64     37.90 o 
  -3   6   6       19.96       16.24      7.58 o 
  -2   6   6      548.77      564.24     29.78 o 
  -1   6   6     1414.03     1256.81     43.86 o 
   0   6   6       72.30       91.22      9.76 o 
   1   6   6      523.23      504.62     47.11 o 
   2   6   6      633.49      647.13     23.73 o 
   3   6   6       65.68       53.61     13.54 o 
   4   6   6       61.96       64.98     15.70 o 
  -8   7   6      327.95      361.18     30.87 o 
  -7   7   6       44.92       57.40     14.62 o 
  -6   7   6      146.87      135.91     18.95 o 
  -5   7   6       19.60       16.24      8.66 o 
  -4   7   6      551.05      564.78     33.03 o 
  -3   7   6     1043.43     1009.34     42.78 o 
  -2   7   6      675.04      644.92     34.11 o 
  -1   7   6      684.06      610.26     33.03 o 
   0   7   6        1.15        3.05      4.16 o 
   1   7   6       99.22      107.21     11.49 o 
   2   7   6      799.04      796.00     41.15 o 
   3   7   6      380.58      389.88     30.87 o 
  -6   8   6      151.77      164.61     21.66 o 
  -5   8   6        4.89        3.25      6.50 o 
  -4   8   6      251.49      278.87     24.91 o 
  -3   8   6      658.90      648.71     36.82 o 
  -2   8   6       57.43       72.56     14.62 o 
  -1   8   6      294.97      261.00     23.83 o 
   0   8   6       10.66        9.90      5.54 o 
   1   8   6        2.70        2.17      7.04 o 
  -4   9   6      275.03      307.57     28.16 o 
  -3   9   6      336.97      343.85     29.24 o 
  -2   9   6      250.28      245.84     24.91 o 
   0 -10   7       12.56       11.91      7.58 o 
  -3  -9   7       94.94      141.33     19.49 o 
  -2  -9   7      101.62      136.46     18.41 o 
  -1  -9   7        0.45       -0.54      5.41 o 
   0  -9   7       19.71       42.78     11.37 o 
   1  -9   7        4.65       10.29      6.50 o 
   2  -9   7       39.78       28.16      9.75 o 
   3  -9   7      142.14      131.04     17.87 o 
   4  -9   7       46.62       42.24     12.45 o 
  -5  -8   7      147.52      155.95     21.12 o 
  -4  -8   7        2.21        0.00      5.96 o 
  -3  -8   7       29.33       38.27     15.16 o 
  -2  -8   7      275.58      277.80     29.24 o 
  -1  -8   7       76.30      100.68     10.14 o 
   0  -8   7        1.14        2.17      3.45 o 
   1  -8   7       22.84       23.81      5.85 o 
   3  -8   7       35.92       47.11     11.37 o 
   4  -8   7      192.73      187.90     20.04 o 
   5  -8   7       42.13       41.15     11.91 o 
   6  -8   7       36.04       38.99     12.45 o 
  -6  -7   7       20.68       22.19      7.85 o 
  -5  -7   7      194.57      202.61     32.22 o 
  -4  -7   7        4.34        5.84      4.39 o 
  -3  -7   7      121.35      151.25     22.20 o 
  -2  -7   7      968.02     1124.61     95.30 o 
  -1  -7   7       10.93        8.39      4.21 o 
   0  -7   7      184.19      175.35     20.85 o 
   1  -7   7      252.73      224.72     18.41 o 
   2  -7   7      153.06      107.76     14.08 o 
   3  -7   7       37.20       69.85     13.00 o 
   4  -7   7        1.37       -4.87      4.33 o 
   5  -7   7       56.70       47.11     12.45 o 
   6  -7   7      197.57      211.18     22.20 o 
  -7  -6   7        0.44       -1.06      4.29 o 
  -6  -6   7      260.20      262.66     27.89 o 
  -5  -6   7      154.18      163.83     20.31 o 
  -4  -6   7       15.36       16.86      7.04 o 
  -3  -6   7        1.04        0.00      3.06 o 
  -2  -6   7      235.15      218.63     18.41 o 
  -1  -6   7     1290.25     1293.79     54.42 o 
   0  -6   7      239.45      257.84     15.97 o 
   1  -6   7       31.91       39.53      9.21 o 
   2  -6   7       71.35       82.85     11.91 o 
   3  -6   7      123.43      115.34     14.08 o 
   4  -6   7       56.75       51.98     11.91 o 
   5  -6   7      339.74      307.03     24.37 o 
   6  -6   7       30.46       28.70     10.83 o 
   7  -6   7      354.33      367.13     29.78 o 
  -8  -5   7        0.65       -1.08      4.16 o 
  -7  -5   7      595.36      609.65     63.35 o 
  -6  -5   7      145.83      163.29     13.00 o 
  -5  -5   7        0.66        2.65      3.62 o 
  -4  -5   7        8.09        9.30      4.39 o 
  -3  -5   7      320.80      308.05     39.26 o 
  -2  -5   7      453.08      460.41     40.88 o 
  -1  -5   7      212.41      210.10     21.39 o 
   0  -5   7       23.06       34.36      5.07 o 
   1  -5   7       77.22       82.31     11.37 o 
   2  -5   7     1272.94     1185.87     38.99 o 
   3  -5   7        5.21        1.62      3.79 o 
   4  -5   7        5.43        9.21      5.41 o 
   5  -5   7       11.32        7.58      5.96 o 
   6  -5   7      159.75      158.12     18.41 o 
   7  -5   7      503.71      496.01     34.11 o 
  -8  -4   7      234.99      251.44     31.14 o 
  -7  -4   7      282.38      267.08     28.43 o 
  -6  -4   7       18.34       18.95      5.74 o 
  -5  -4   7      522.85      519.46     62.00 o 
  -4  -4   7      231.80      269.71     24.64 o 
  -3  -4   7        2.60        2.60      2.85 o 
  -2  -4   7      439.99      453.16     70.66 o 
  -1  -4   7      476.93      540.35     54.15 o 
   0  -4   7     1559.63     1458.70    101.53 o 
   1  -4   7     2541.20     2379.32     50.90 o 
   2  -4   7      295.98      279.95     18.41 o 
   3  -4   7      323.81      296.74     20.04 o 
   4  -4   7        0.73        1.08      3.79 o 
   5  -4   7        2.24        2.71      4.87 o 
   6  -4   7      179.96      191.69     20.58 o 
   7  -4   7      175.79      188.98     21.66 o 
  -9  -3   7       40.28       28.16     12.45 o 
  -8  -3   7      153.72      120.21     18.41 o 
  -7  -3   7      140.17      146.10     28.43 o 
  -6  -3   7      713.46      725.02     50.09 o 
  -5  -3   7       76.48       75.02      9.75 o 
  -4  -3   7       35.83       29.42      7.85 o 
  -3  -3   7       10.48        7.93      2.03 o 
  -2  -3   7      779.84      879.12     61.96 o 
  -1  -3   7     2269.52     2407.17    147.10 o 
   0  -3   7       40.49       30.87      2.87 o 
   1  -3   7     2377.91     2505.79    190.34 o 
   2  -3   7     1347.84     1294.55     94.76 o 
   3  -3   7      589.45      553.95     26.53 o 
   4  -3   7      221.17      188.98     16.79 o 
   5  -3   7        6.69        9.75      6.50 o 
   6  -3   7      150.06      135.91     17.87 o 
   7  -3   7      265.28      281.58     25.99 o 
   8  -3   7      132.29      120.21     20.04 o 
  -9  -2   7       56.35       41.15     13.54 o 
  -8  -2   7        0.54        0.54      5.96 o 
  -7  -2   7     1565.47     1464.20     50.36 o 
  -6  -2   7       24.15       18.95      8.12 o 
  -5  -2   7      490.76      499.62     41.97 o 
  -4  -2   7     1101.60     1128.31    174.36 o 
  -3  -2   7        0.65        1.91      1.65 o 
  -2  -2   7      136.01      132.04     18.14 o 
  -1  -2   7      814.21      951.05     66.32 o 
   0  -2   7       61.50       68.44      5.74 o 
   1  -2   7     1339.77     1354.84     89.08 o 
   2  -2   7      690.26      645.57     52.80 o 
   3  -2   7      116.50      118.82      8.61 o 
   4  -2   7      215.45      218.45     12.64 o 
   5  -2   7       76.36       85.56     13.54 o 
   6  -2   7        2.53        3.25      5.41 o 
   7  -2   7      209.34      242.59     23.83 o 
   8  -2   7       49.81       38.99     13.54 o 
  -9  -1   7       52.63       33.57     11.37 o 
  -8  -1   7      104.84       92.05     15.16 o 
  -7  -1   7      725.51      674.70     33.57 o 
  -6  -1   7     1627.58     1527.55     46.03 o 
  -5  -1   7     1639.43     1515.10     42.24 o 
  -4  -1   7      605.70      625.85     14.81 o 
  -3  -1   7       59.42       23.16     23.83 o 
  -2  -1   7      502.21      441.37     52.25 o 
  -1  -1   7      926.45      890.51     86.37 o 
   0  -1   7     1474.06     1492.10    106.95 o 
   1  -1   7      205.91      221.10     22.47 o 
   2  -1   7       18.45       34.11     12.45 o 
   3  -1   7      662.29      707.10     75.81 o 
   4  -1   7       15.41       19.09      6.23 o 
   5  -1   7      340.68      343.53     34.11 o 
   6  -1   7      242.78      223.10     21.12 o 
   7  -1   7       80.75       64.44     14.62 o 
 -10   0   7      504.00      494.93     35.20 o 
  -9   0   7       86.89       66.06     14.62 o 
  -8   0   7      940.47      964.40     42.24 o 
  -7   0   7      238.41      251.79     20.04 o 
  -6   0   7     3133.45     3189.94     64.98 o 
  -5   0   7      123.39       37.65     41.97 o 
  -4   0   7     2124.18     2000.97     60.65 o 
  -3   0   7     1988.86     2052.95     28.70 o 
  -2   0   7     1288.86     1335.98     31.95 o 
  -1   0   7     2672.45     2532.11    137.54 o 
   0   0   7      537.91      661.67     30.75 o 
   1   0   7      369.45      448.07     25.08 o 
   2   0   7     5431.93     5891.61    309.47 o 
   3   0   7       11.11        6.32      3.11 o 
   4   0   7       12.84        9.18      4.01 o 
   5   0   7     1155.03     1119.79     52.80 o 
   6   0   7      109.52      114.14     18.14 o 
   7   0   7       92.36       73.64     15.70 o 
 -10   1   7      612.38      680.66     40.61 o 
  -9   1   7      245.11      240.96     22.74 o 
  -8   1   7      265.54      255.59     21.66 o 
  -7   1   7       71.22       60.65     11.37 o 
  -6   1   7        2.80        3.44      3.52 o 
  -5   1   7      252.51      246.74     11.25 o 
  -4   1   7      484.83      444.45     13.78 o 
  -3   1   7      585.56      643.63     18.95 o 
  -2   1   7     1863.22     1727.78     33.03 o 
  -1   1   7     2348.71     2360.21     51.44 o 
   0   1   7       61.51       42.99      4.51 o 
   1   1   7      333.82      407.76     23.48 o 
   2   1   7        8.16        3.39      1.91 o 
   3   1   7      657.62      710.15     25.85 o 
   4   1   7      509.19      518.05     30.54 o 
   5   1   7       79.09       91.20      9.55 o 
   6   1   7      248.35      234.96     14.92 o 
   7   1   7       25.91       14.08      9.75 o 
 -10   2   7      385.76      366.59     29.78 o 
  -9   2   7      401.86      433.20     29.78 o 
  -8   2   7       90.46       81.22     13.54 o 
  -7   2   7      279.55      310.57     18.95 o 
  -6   2   7       14.55        7.39      4.60 o 
  -5   2   7      695.96      686.82     18.95 o 
  -4   2   7        1.28        4.56      2.60 o 
  -3   2   7      312.65      291.06     11.91 o 
  -2   2   7       28.24       31.92      3.69 o 
  -1   2   7      170.90      156.72      6.89 o 
   0   2   7     2586.89     2614.23     94.49 o 
   1   2   7        1.88        1.37      1.66 o 
   2   2   7      674.10      733.48     19.49 o 
   3   2   7     1318.00     1345.86     40.15 o 
   4   2   7      373.09      415.78     17.63 o 
   5   2   7      115.47      158.12     16.79 o 
   6   2   7      144.56      146.74     17.33 o 
 -10   3   7      139.42      160.82     21.12 o 
  -9   3   7      885.42      937.33     43.32 o 
  -8   3   7       69.50       71.50     11.10 o 
  -7   3   7       82.21       85.43      9.17 o 
  -6   3   7     1240.93     1352.99     31.14 o 
  -5   3   7      399.80      394.14     14.65 o 
  -4   3   7     2926.07     2916.27    104.78 o 
  -3   3   7       17.73       26.48      3.76 o 
  -2   3   7      523.18      566.10     12.32 o 
  -1   3   7     2729.93     2486.54     52.52 o 
   0   3   7      565.07      563.15     25.99 o 
   1   3   7       99.82      126.79      8.93 o 
   2   3   7      155.73      167.17     10.87 o 
   3   3   7      346.44      391.82     16.41 o 
   4   3   7      281.40      369.03     17.22 o 
   5   3   7       12.15       15.59      5.54 o 
  -9   4   7      285.35      343.73     28.97 o 
  -8   4   7        3.31       -0.49      3.77 o 
  -7   4   7       31.59       45.46      7.40 o 
  -6   4   7      270.66      286.17     15.16 o 
  -5   4   7      204.43      190.06     17.33 o 
  -4   4   7      215.32      175.44     16.79 o 
  -3   4   7      193.46      211.72     17.33 o 
  -2   4   7      611.04      585.90     27.62 o 
  -1   4   7      133.31      133.21     14.08 o 
   0   4   7     1223.70     1144.72     38.45 o 
   1   4   7       13.90        7.04      3.83 o 
   2   4   7      126.10      137.15     13.81 o 
   3   4   7      407.45      472.87     31.95 o 
   4   4   7      348.77      358.37     20.31 o 
   5   4   7      183.53      205.77     21.66 o 
  -9   5   7      224.27      253.42     24.91 o 
  -8   5   7        0.85        5.41      7.58 o 
  -7   5   7        8.84        2.17      6.50 o 
  -6   5   7      775.11      823.07     37.90 o 
  -5   5   7      500.71      524.71     29.78 o 
  -4   5   7        4.18        0.54      4.87 o 
  -3   5   7      766.48      718.02     33.03 o 
  -2   5   7     2942.62     2816.31     63.90 o 
  -1   5   7        6.39        6.50      6.50 o 
   0   5   7     2887.21     2616.67     78.52 o 
   1   5   7        0.48        4.33      3.83 o 
   2   5   7       19.05       12.80      5.32 o 
   3   5   7      306.65      348.10     22.74 o 
   4   5   7        1.28        0.54      7.04 o 
  -8   6   7       16.10       11.37      9.21 o 
  -7   6   7        1.15        0.00      7.04 o 
  -6   6   7      777.32      762.96     38.99 o 
  -5   6   7        2.96        0.00      5.96 o 
  -4   6   7       94.22       72.56     13.54 o 
  -3   6   7        2.69        5.41      5.96 o 
  -2   6   7        1.23       -5.69      3.79 o 
  -1   6   7      120.75      127.25     15.70 o 
   0   6   7      167.27      154.60     12.25 o 
   1   6   7        1.37        1.08      4.21 o 
   2   6   7      103.04      107.55     11.29 o 
   3   6   7      160.30      190.06     21.12 o 
  -7   7   7      147.83      167.32     22.20 o 
  -6   7   7       29.98       41.15     13.00 o 
  -5   7   7      823.90      851.77     42.24 o 
  -4   7   7      273.20      318.40     25.99 o 
  -3   7   7      130.96      157.03     18.41 o 
  -2   7   7       11.77       17.87      8.66 o 
  -1   7   7      237.75      213.35     20.58 o 
   0   7   7      126.64      148.34     12.82 o 
   1   7   7      198.83      218.14     15.50 o 
   2   7   7       88.30       83.39     16.79 o 
  -6   8   7      101.60      118.59     19.49 o 
  -5   8   7      357.49      335.18     28.70 o 
  -4   8   7       48.75       36.28     11.91 o 
  -3   8   7      142.77      134.29     19.49 o 
  -2   8   7        8.81       15.70      9.21 o 
  -1   8   7      110.95      119.13     17.87 o 
   0   8   7      246.05      243.29     16.83 o 
  -3  -9   8       34.02       50.36     13.54 o 
  -2  -9   8       74.08       94.76     15.70 o 
  -1  -9   8       18.04       21.12      8.66 o 
   0  -9   8      136.49      136.46     17.33 o 
   1  -9   8       14.39        9.21      7.04 o 
   2  -9   8        3.41       10.83      7.04 o 
   3  -9   8        7.11        1.62      5.96 o 
   4  -9   8       25.03       27.62     10.83 o 
  -5  -8   8       42.05       23.84      8.93 o 
  -4  -8   8       46.34       61.19      9.96 o 
  -3  -8   8      148.72      169.53     13.21 o 
  -2  -8   8      125.99      148.24     19.22 o 
  -1  -8   8      516.01      533.65     24.10 o 
   0  -8   8       14.59       20.04      8.66 o 
   1  -8   8        2.61        4.33      5.96 o 
   2  -8   8       85.89       71.48     14.08 o 
   3  -8   8        5.87        3.79      5.96 o 
   4  -8   8      121.11      121.84     17.87 o 
   5  -8   8      220.81      211.18     22.20 o 
  -6  -7   8      153.70      147.85     20.04 o 
  -5  -7   8        6.72       13.72      5.54 o 
  -4  -7   8     1043.97     1108.80     79.60 o 
  -3  -7   8      153.25      150.69     21.39 o 
  -2  -7   8      125.49      144.86     11.10 o 
  -1  -7   8      228.74      205.37     18.95 o 
   0  -7   8      336.20      270.31     19.76 o 
   1  -7   8      742.18      671.99     32.49 o 
   2  -7   8      159.11      179.78     18.41 o 
   3  -7   8       72.67       56.32     12.45 o 
   4  -7   8       12.56       19.49      9.21 o 
   5  -7   8       38.48       40.07     11.37 o 
   6  -7   8       75.77       70.94     15.70 o 
  -7  -6   8       27.71       14.65      6.48 o 
  -6  -6   8       11.39       13.00      5.74 o 
  -5  -6   8        1.00        0.81      3.83 o 
  -4  -6   8      287.94      269.86     17.87 o 
  -3  -6   8      163.60      187.64     44.94 o 
  -2  -6   8       24.41       30.87      6.13 o 
  -1  -6   8     1232.65     1387.88    118.86 o 
   0  -6   8     2961.83     2906.96    118.86 o 
   1  -6   8        3.13        0.54      4.33 o 
   2  -6   8       82.27       64.98     11.91 o 
   3  -6   8       92.99       69.85     13.00 o 
   4  -6   8       10.57        8.12      7.04 o 
   5  -6   8      575.53      560.99     33.57 o 
   6  -6   8       75.80       85.56     16.24 o 
  -8  -5   8        0.28       -1.88      4.01 o 
  -7  -5   8      364.81      376.33     56.32 o 
  -6  -5   8      393.49      418.18     61.46 o 
  -5  -5   8       73.12       66.19     11.10 o 
  -4  -5   8      167.64      201.27     14.89 o 
  -3  -5   8      467.61      436.33     65.79 o 
  -2  -5   8       69.31       64.40     12.18 o 
  -1  -5   8     1258.14     1283.11    123.73 o 
   0  -5   8      431.16      443.44     36.55 o 
   1  -5   8       61.87       76.35     11.37 o 
   2  -5   8       20.84       29.78      8.66 o 
   3  -5   8        7.62        5.96      4.87 o 
   4  -5   8      109.94      109.38     15.16 o 
   5  -5   8      251.25      244.76     22.20 o 
   6  -5   8       71.22       73.64     15.16 o 
   7  -5   8       10.78        2.17      6.50 o 
  -8  -4   8       11.29       13.43      7.85 o 
  -7  -4   8      605.05      647.44     71.48 o 
  -6  -4   8      101.90       92.73     25.72 o 
  -5  -4   8      352.74      358.85     50.36 o 
  -4  -4   8      399.09      444.60     60.92 o 
  -3  -4   8       24.23       25.08      5.41 o 
  -2  -4   8       66.20       63.89      7.85 o 
  -1  -4   8       78.76       83.33     19.76 o 
   0  -4   8      813.06      803.05     77.70 o 
   1  -4   8      611.95      558.82     25.99 o 
   2  -4   8       58.13       50.36      9.75 o 
   3  -4   8       12.47        7.58      4.87 o 
   4  -4   8      356.79      290.24     22.20 o 
   5  -4   8      216.07      203.06     20.04 o 
   6  -4   8      751.15      686.61     37.90 o 
   7  -4   8       10.16        4.87      6.50 o 
  -9  -3   8       46.95       51.98     14.62 o 
  -8  -3   8      300.77      272.37     25.45 o 
  -7  -3   8       68.15       69.85     14.08 o 
  -6  -3   8      274.80      310.46     42.78 o 
  -5  -3   8       37.92       47.33     18.14 o 
  -4  -3   8       11.90        6.91      3.24 o 
  -3  -3   8     3264.75     3538.92    227.38 o 
  -2  -3   8      509.27      515.94     32.19 o 
  -1  -3   8      265.83      278.39     17.37 o 
   0  -3   8      114.79      124.70      6.29 o 
   1  -3   8       62.19       72.34      7.08 o 
   2  -3   8      690.52      630.59     45.21 o 
   3  -3   8      641.30      598.39     33.03 o 
   4  -3   8       37.50       30.32      9.21 o 
   5  -3   8       69.10       80.68     14.08 o 
   6  -3   8      105.37      122.38     17.87 o 
   7  -3   8       32.21       27.62     11.91 o 
  -9  -2   8      191.81      173.82     21.12 o 
  -8  -2   8        1.37       -2.17      5.96 o 
  -7  -2   8      507.47      470.02     29.24 o 
  -6  -2   8      549.78      488.97     27.62 o 
  -5  -2   8      332.66      297.28     20.04 o 
  -4  -2   8      652.17      605.39     26.53 o 
  -3  -2   8      801.06      801.76     59.84 o 
  -2  -2   8      260.78      269.73     19.76 o 
  -1  -2   8      212.38      187.68     20.58 o 
   0  -2   8       25.36       25.46      6.50 o 
   1  -2   8     2286.28     2210.44    149.18 o 
   2  -2   8      482.91      507.82     50.36 o 
   3  -2   8       25.69       40.92      6.31 o 
   4  -2   8      266.51      275.43     14.74 o 
   5  -2   8       92.73       90.69     10.14 o 
   6  -2   8      207.81      200.89     20.58 o 
   7  -2   8      177.84      154.33     21.12 o 
  -9  -1   8       17.25       10.29      7.58 o 
  -8  -1   8        1.08       -3.79      3.79 o 
  -7  -1   8       11.59        7.58      5.96 o 
  -6  -1   8      298.59      261.00     20.04 o 
  -5  -1   8      849.15      760.26     30.87 o 
  -4  -1   8       37.61       44.86      6.23 o 
  -3  -1   8     3090.80     3122.30    200.35 o 
  -2  -1   8      360.91      363.51     25.45 o 
  -1  -1   8       25.27       38.66      4.77 o 
   0  -1   8     1716.07     1709.67    152.16 o 
   1  -1   8      373.63      332.74     24.10 o 
   2  -1   8       43.87       45.58      6.09 o 
   3  -1   8      326.15      323.28     22.47 o 
   4  -1   8        3.05        5.30      3.50 o 
   5  -1   8       65.02       61.14      8.78 o 
   6  -1   8      169.41      158.75     13.21 o 
   7  -1   8       17.22       21.12     10.29 o 
 -10   0   8      126.32      114.80     19.49 o 
  -9   0   8        2.65        5.41      7.04 o 
  -8   0   8       11.53        3.25      5.41 o 
  -7   0   8       87.64      104.51     14.62 o 
  -6   0   8     3563.40     3444.98     68.23 o 
  -5   0   8       16.43       20.52      4.59 o 
  -4   0   8      533.95      559.78     21.12 o 
  -3   0   8     3515.06     3445.45     44.40 o 
  -2   0   8     2830.78     2933.80    154.33 o 
  -1   0   8       17.45       29.81      4.33 o 
   0   0   8     2008.27     1970.44     94.05 o 
   1   0   8      154.88      238.98      7.19 o 
   2   0   8       54.26       38.08      5.46 o 
   3   0   8       27.48       25.88      5.69 o 
   4   0   8      309.22      304.37     34.11 o 
   5   0   8        1.08       -1.11      3.24 o 
   6   0   8      577.61      556.58     25.99 o 
   7   0   8       41.87       41.70     13.00 o 
 -10   1   8        0.40        1.08      5.96 o 
  -9   1   8       24.80       25.99      9.75 o 
  -8   1   8        6.91        7.04      6.50 o 
  -7   1   8     2928.91     3032.37     67.69 o 
  -6   1   8      352.93      361.79     17.06 o 
  -5   1   8       26.33       26.80      5.16 o 
  -4   1   8        1.38        5.03      2.60 o 
  -3   1   8      341.22      308.25     23.55 o 
  -2   1   8     2393.67     2289.65     29.51 o 
  -1   1   8      389.64      393.74     12.36 o 
   0   1   8      111.73      126.47      5.63 o 
   1   1   8     1479.27     1464.96     76.02 o 
   2   1   8        5.07       11.47      2.90 o 
   3   1   8       17.11       16.13      7.58 o 
   4   1   8        0.93        2.94      3.62 o 
   5   1   8      107.31      116.44     11.29 o 
   6   1   8      274.57      305.70     17.60 o 
 -10   2   8       90.42       91.51     17.33 o 
  -9   2   8        4.15        4.33      6.50 o 
  -8   2   8     1263.46     1392.18     48.73 o 
  -7   2   8       10.72        6.11      3.90 o 
  -6   2   8      911.65      916.57     32.22 o 
  -5   2   8     1078.89     1102.23     46.84 o 
  -4   2   8        1.19        2.55      2.60 o 
  -3   2   8     1473.89     1392.77     30.59 o 
  -2   2   8     2056.42     1902.61     76.89 o 
  -1   2   8      243.23      254.98     11.37 o 
   0   2   8      114.20      110.27      6.89 o 
   1   2   8     1299.21     1180.01     51.44 o 
   2   2   8      570.38      633.37     18.60 o 
   3   2   8      320.51      369.30     23.83 o 
   4   2   8       75.26       58.48     11.91 o 
   5   2   8       92.61       98.55     15.16 o 
   6   2   8      556.59      512.79     31.95 o 
  -9   3   8       29.26       33.57     10.83 o 
  -8   3   8      260.93      274.21     15.70 o 
  -7   3   8      126.62      129.18     10.52 o 
  -6   3   8      638.87      651.93     23.28 o 
  -5   3   8      606.25      642.12     25.18 o 
  -4   3   8      138.58      145.77      8.70 o 
  -3   3   8      529.53      504.82     14.01 o 
  -2   3   8      765.40      732.10     30.32 o 
  -1   3   8      286.15      264.25     18.95 o 
   0   3   8      369.82      403.95     23.28 o 
   1   3   8     1279.00     1204.96     72.56 o 
   2   3   8     2011.98     2103.23     43.59 o 
   3   3   8        2.31       -0.27      3.45 o 
   4   3   8        6.38        3.79      5.96 o 
   5   3   8        1.65        3.79      5.41 o 
  -9   4   8        1.57        2.50      4.55 o 
  -8   4   8      104.12      113.80     11.08 o 
  -7   4   8      353.60      368.76     25.99 o 
  -6   4   8       58.54       65.52     13.00 o 
  -5   4   8      842.64      738.06     33.57 o 
  -4   4   8      216.27      249.09     20.04 o 
  -3   4   8        4.25        8.12      5.96 o 
  -2   4   8     4373.23     3995.14     74.18 o 
  -1   4   8      861.64      815.49     34.11 o 
   0   4   8      772.30      757.97     45.49 o 
   1   4   8      805.07      819.08     26.26 o 
   2   4   8      939.26      877.12     25.58 o 
   3   4   8      656.42      713.41     31.14 o 
   4   4   8      160.64      199.27     20.04 o 
  -9   5   8      196.14      206.31     23.28 o 
  -8   5   8      395.47      445.65     30.87 o 
  -7   5   8      330.32      343.31     26.53 o 
  -6   5   8     1325.51     1205.37     46.57 o 
  -5   5   8      363.54      341.68     24.91 o 
  -4   5   8      233.71      194.94     18.95 o 
  -3   5   8      180.47      183.02     17.87 o 
  -2   5   8      944.59      806.83     35.74 o 
  -1   5   8       65.68       64.98     12.45 o 
   0   5   8      524.83      495.62     36.55 o 
   1   5   8      208.29      207.62     13.56 o 
   2   5   8        7.24       11.04      5.32 o 
   3   5   8      150.11      152.72     13.00 o 
  -8   6   8        6.53       -2.17      7.58 o 
  -7   6   8      404.46      436.44     31.41 o 
  -6   6   8      966.82      906.46     43.32 o 
  -5   6   8      421.15      382.29     27.62 o 
  -4   6   8       92.34       92.60     15.16 o 
  -3   6   8      145.62      162.99     18.41 o 
  -2   6   8      339.28      338.43     25.45 o 
  -1   6   8      163.50      129.42     17.33 o 
   0   6   8      158.44      145.80     12.23 o 
   1   6   8       20.71       15.90      6.24 o 
   2   6   8      432.05      484.30     29.24 o 
   3   6   8       19.78       12.45      9.21 o 
  -7   7   8      185.76      193.31     22.74 o 
  -6   7   8        3.89       -2.71      7.04 o 
  -5   7   8      456.43      485.18     33.03 o 
  -4   7   8      344.36      335.73     27.07 o 
  -3   7   8      130.27      141.33     18.95 o 
  -2   7   8      823.67      757.55     38.99 o 
  -1   7   8       28.58       41.70     12.45 o 
   0   7   8      150.40      135.69     13.21 o 
   1   7   8      499.44      558.91     35.74 o 
  -5   8   8      339.82      365.51     30.32 o 
  -4   8   8       83.62       74.73     16.24 o 
  -3   8   8        2.57       -3.25      5.96 o 
  -2   8   8       67.33       74.18     16.24 o 
  -1   8   8      378.84      383.10     21.25 o 
  -2  -9   9      211.61      219.85     22.20 o 
  -1  -9   9        0.86        5.41      7.04 o 
   0  -9   9       44.16       53.61     13.00 o 
   1  -9   9        1.22        1.62      6.50 o 
   2  -9   9       43.31       50.90     13.00 o 
   3  -9   9       82.88      100.18     17.33 o 
  -4  -8   9        0.98        3.47      4.77 o 
  -3  -8   9      107.87      134.06     17.06 o 
  -2  -8   9      363.39      311.36     24.91 o 
  -1  -8   9      389.33      356.30     25.99 o 
   0  -8   9        0.84        4.33      5.96 o 
   1  -8   9       24.29       14.62      8.66 o 
   2  -8   9       42.25       59.02     13.00 o 
   3  -8   9       95.90      102.34     16.24 o 
   4  -8   9       96.55      103.43     17.87 o 
   5  -8   9       14.18       15.70     10.29 o 
  -6  -7   9       10.11        8.75      7.85 o 
  -5  -7   9       11.83       12.68      5.93 o 
  -4  -7   9       41.04       52.97      8.78 o 
  -3  -7   9        0.96       -1.40      3.62 o 
  -2  -7   9      112.34      119.87     20.04 o 
  -1  -7   9      153.67      152.16     16.79 o 
   0  -7   9       15.79       21.66      8.66 o 
   1  -7   9      322.55      311.36     23.83 o 
   2  -7   9      313.59      270.75     22.74 o 
   3  -7   9      237.40      250.17     22.20 o 
   4  -7   9      132.65      138.08     18.95 o 
   5  -7   9        8.51        4.33      6.50 o 
  -7  -6   9       44.60       36.72      8.81 o 
  -6  -6   9       26.24       26.90      7.24 o 
  -5  -6   9      261.94      298.01     44.13 o 
  -4  -6   9       66.03       53.34      8.04 o 
  -3  -6   9       37.76       35.36      6.86 o 
  -2  -6   9       16.16        5.41      3.83 o 
  -1  -6   9       54.95       47.65     10.29 o 
   0  -6   9     3005.62     2815.77     64.98 o 
   1  -6   9        7.45        7.58      5.96 o 
   2  -6   9      291.80      268.04     21.66 o 
   3  -6   9      568.93      543.12     30.87 o 
   4  -6   9      915.16      814.41     39.53 o 
   5  -6   9      125.20      115.34     17.87 o 
   6  -6   9       14.92        9.75      8.12 o 
  -7  -5   9        0.94        3.36      4.55 o 
  -6  -5   9      232.37      254.69     29.24 o 
  -5  -5   9      226.97      247.44     14.71 o 
  -4  -5   9       78.43       78.23     11.10 o 
  -3  -5   9       31.34       33.75      6.13 o 
  -2  -5   9       17.92       23.75      4.98 o 
  -1  -5   9      761.41      714.77     31.41 o 
   0  -5   9      672.41      656.29     30.32 o 
   1  -5   9      265.79      224.18     18.95 o 
   2  -5   9        6.98        1.62      4.87 o 
   3  -5   9      181.23      172.74     17.33 o 
   4  -5   9      456.53      409.37     27.62 o 
   5  -5   9      154.31      142.95     18.95 o 
   6  -5   9       49.53       31.95     11.37 o 
  -8  -4   9       80.99       71.48     16.24 o 
  -7  -4   9       10.88       23.84      7.08 o 
  -6  -4   9       25.87       27.47     20.04 o 
  -5  -4   9      625.40      742.66     97.20 o 
  -4  -4   9      537.99      566.53     85.56 o 
  -3  -4   9       40.39       47.32      6.09 o 
  -2  -4   9      602.80      593.27     42.45 o 
  -1  -4   9      473.30      528.97     45.17 o 
   0  -4   9     1775.82     1775.92     97.47 o 
   1  -4   9      829.12      908.25     53.34 o 
   2  -4   9      213.01      184.65     16.79 o 
   3  -4   9       45.59       47.11     10.83 o 
   4  -4   9     1126.41      992.02     41.70 o 
   5  -4   9        0.59       -3.79      4.87 o 
   6  -4   9       39.80       40.07     12.45 o 
   7  -4   9       11.59        6.50      8.12 o 
  -9  -3   9       43.44       33.03     12.45 o 
  -8  -3   9      457.98      409.91     30.32 o 
  -7  -3   9       12.89        5.41      6.50 o 
  -6  -3   9       24.40       30.87     10.29 o 
  -5  -3   9     1280.43     1375.71    180.59 o 
  -4  -3   9      144.83      175.24     25.72 o 
  -3  -3   9      508.99      590.12     80.95 o 
  -2  -3   9      231.18      171.99     96.15 o 
  -1  -3   9      100.16      100.83      7.94 o 
   0  -3   9      324.86      329.35     32.49 o 
   1  -3   9      284.31      280.00     25.72 o 
   2  -3   9      148.91      144.33     10.14 o 
   3  -3   9      542.25      505.08     53.61 o 
   4  -3   9     1308.98     1297.86    113.17 o 
   5  -3   9      386.79      383.92     27.07 o 
   6  -3   9        6.23       -1.62      5.96 o 
   7  -3   9        8.11        2.17      7.58 o 
  -9  -2   9      152.39      138.08     20.04 o 
  -8  -2   9      156.59      162.45     18.95 o 
  -7  -2   9       91.99      102.34     15.70 o 
  -6  -2   9       51.29       47.11     10.83 o 
  -5  -2   9      116.78      116.42     13.54 o 
  -4  -2   9      905.67      781.92     31.41 o 
  -3  -2   9      160.97      159.97     11.10 o 
  -2  -2   9      144.34      142.79     12.73 o 
  -1  -2   9      321.91      330.88     28.43 o 
   0  -2   9        1.33        0.81      2.30 o 
   1  -2   9     1694.69     1794.27    112.90 o 
   2  -2   9      234.29      241.68     33.57 o 
   3  -2   9      373.97      342.93     44.67 o 
   4  -2   9     1464.58     1431.53     98.82 o 
   5  -2   9     2877.32     2710.90     49.57 o 
   6  -2   9       38.23       44.94     13.00 o 
   7  -2   9      106.57       88.80     17.87 o 
  -9  -1   9       41.60       35.74     11.91 o 
  -8  -1   9      107.87      107.22     16.79 o 
  -7  -1   9      224.08      229.05     20.58 o 
  -6  -1   9       81.58       74.73     12.45 o 
  -5  -1   9     1118.91     1072.16     37.36 o 
  -4  -1   9       98.68       25.34     36.28 o 
  -3  -1   9     1692.67     1833.49    170.84 o 
  -2  -1   9     1079.29     1170.04     88.80 o 
  -1  -1   9      816.97      834.48     68.23 o 
   0  -1   9     1103.90     1123.33     92.87 o 
   1  -1   9     1392.06     1397.11    134.29 o 
   2  -1   9       48.72       47.48      7.31 o 
   3  -1   9       97.88       94.90      8.99 o 
   4  -1   9      640.70      625.66     51.44 o 
   5  -1   9      365.41      319.20     17.42 o 
   6  -1   9      462.21      417.98     21.06 o 
   7  -1   9       18.48       11.91      9.21 o 
  -9   0   9       32.67       41.15     12.45 o 
  -8   0   9      395.78      395.29     27.62 o 
  -7   0   9      421.78      414.78     26.53 o 
  -6   0   9      124.65      133.21     14.62 o 
  -5   0   9     1942.27     1789.88     30.37 o 
  -4   0   9      123.96      118.60      8.04 o 
  -3   0   9      293.37      367.94     13.21 o 
  -2   0   9      146.62      187.49      9.48 o 
  -1   0   9     1803.66     1894.96    123.73 o 
   0   0   9     1670.61     1689.74    135.37 o 
   1   0   9      444.91      475.02     30.05 o 
   2   0   9        6.30        5.14      3.25 o 
   3   0   9        4.33        3.09      3.24 o 
   4   0   9      139.07      131.15     10.70 o 
   5   0   9      412.65      414.40     26.53 o 
   6   0   9      177.21      169.87     13.97 o 
  -9   1   9       78.74       67.15     14.62 o 
  -8   1   9      402.28      385.54     27.07 o 
  -7   1   9      392.54      403.41     25.45 o 
  -6   1   9       95.96       86.47      8.40 o 
  -5   1   9       65.14       62.82      6.89 o 
  -4   1   9      871.83      816.64     20.28 o 
  -3   1   9      237.10      247.87     11.02 o 
  -2   1   9      236.63      209.97     14.62 o 
  -1   1   9     2099.63     2089.74    132.94 o 
   0   1   9      359.75      367.89     11.41 o 
   1   1   9       11.12        5.00      3.11 o 
   2   1   9       23.75       24.13      5.96 o 
   3   1   9      337.92      325.16     43.32 o 
   4   1   9      850.30      856.07     67.96 o 
   5   1   9      432.00      453.28     36.55 o 
   6   1   9       54.13       54.69     13.54 o 
  -9   2   9      145.90      127.25     18.41 o 
  -8   2   9      115.19       94.22     14.62 o 
  -7   2   9      934.30      979.92     35.74 o 
  -6   2   9      185.98      176.53     11.29 o 
  -5   2   9      483.62      452.42     20.04 o 
  -4   2   9     1254.03     1195.99     24.43 o 
  -3   2   9       18.82       26.85      4.41 o 
  -2   2   9      138.94      145.56      7.91 o 
  -1   2   9        1.93       10.40      3.34 o 
   0   2   9      798.29      681.85    140.52 o 
   1   2   9     1761.77     1870.86     50.36 o 
   2   2   9        0.92        3.25      5.41 o 
   3   2   9        3.94        5.41      5.96 o 
   4   2   9       50.28       37.36     10.83 o 
   5   2   9      334.56      407.74     28.70 o 
  -9   3   9       89.82      114.26     16.79 o 
  -8   3   9       95.82      102.06     10.91 o 
  -7   3   9      186.58      186.57     12.40 o 
  -6   3   9        8.72        9.07      4.41 o 
  -5   3   9       45.44       34.66      5.71 o 
  -4   3   9      920.36      893.46     35.20 o 
  -3   3   9        6.97       10.29      6.50 o 
  -2   3   9      627.44      598.89     29.24 o 
  -1   3   9     1025.44     1082.45     38.99 o 
   0   3   9      983.12      945.73     51.71 o 
   1   3   9      119.87      114.71      9.09 o 
   2   3   9      921.62      933.54     38.99 o 
   3   3   9      115.48      134.29     16.79 o 
   4   3   9        6.89        5.96      7.04 o 
   5   3   9      829.79      884.26     42.24 o 
  -9   4   9      113.94      119.67     18.41 o 
  -8   4   9        0.66        0.00      5.96 o 
  -7   4   9      559.51      582.11     33.03 o 
  -6   4   9       17.00       13.54      8.66 o 
  -5   4   9       97.75       72.56     13.00 o 
  -4   4   9     2174.63     2019.23     55.77 o 
  -3   4   9       12.49       13.54      7.58 o 
  -2   4   9     2411.95     2292.14     58.48 o 
  -1   4   9      612.48      580.48     30.32 o 
   0   4   9      164.70      167.36     11.41 o 
   1   4   9      692.65      742.56     42.51 o 
   2   4   9      733.54      785.71     36.82 o 
   3   4   9       21.14       15.16      8.66 o 
   4   4   9       16.02       11.91      8.12 o 
  -8   5   9      127.56      134.29     19.49 o 
  -7   5   9      257.83      277.24     24.91 o 
  -6   5   9       35.55       42.78     11.91 o 
  -5   5   9      188.54      194.94     20.04 o 
  -4   5   9       79.36       80.68     14.08 o 
  -3   5   9      207.15      185.73     18.41 o 
  -2   5   9      446.58      386.09     25.99 o 
  -1   5   9      113.47      108.84     15.70 o 
   0   5   9      519.05      497.72     27.07 o 
   1   5   9       42.95       43.20      7.93 o 
   2   5   9      149.10      173.18     13.38 o 
   3   5   9      105.58      126.71     18.41 o 
  -8   6   9        7.28        6.50      9.21 o 
  -7   6   9      350.61      360.09     29.78 o 
  -6   6   9      400.18      401.79     30.32 o 
  -5   6   9       27.85       29.78     11.37 o 
  -4   6   9      165.64      182.48     20.04 o 
  -3   6   9     1094.86     1004.47     44.40 o 
  -2   6   9       52.64       44.94     12.45 o 
  -1   6   9      573.75      572.36     33.57 o 
   0   6   9      114.54      113.17     11.85 o 
   1   6   9        2.47        3.47      4.55 o 
   2   6   9      205.12      235.47     27.89 o 
  -6   7   9      101.98      106.13     18.95 o 
  -5   7   9        4.85        4.33      6.50 o 
  -4   7   9      774.27      723.98     40.61 o 
  -3   7   9      394.96      362.80     28.70 o 
  -2   7   9       46.06       41.70     12.45 o 
  -1   7   9        0.94        0.54      6.50 o 
   0   7   9       12.16        8.66      5.93 o 
   1   7   9      694.30      740.85     31.41 o 
  -4   8   9        0.71       -1.62      6.50 o 
  -3   8   9      675.90      652.50     40.07 o 
  -2   8   9       29.95       48.73     14.62 o 
  -2  -9  10      380.04      375.26     29.24 o 
  -1  -9  10      120.92      113.17     17.87 o 
   0  -9  10        1.40       -0.54      5.96 o 
   1  -9  10       65.74       74.18     15.16 o 
   2  -9  10        6.94        6.50      7.04 o 
  -4  -8  10        6.57        2.71      6.50 o 
  -3  -8  10      111.32      124.54     18.41 o 
  -2  -8  10      198.50      220.39     21.66 o 
  -1  -8  10      156.25      134.83     17.87 o 
   0  -8  10        7.60        4.87      6.50 o 
   1  -8  10        3.55        2.17      5.96 o 
   2  -8  10      264.24      254.50     23.83 o 
   3  -8  10       57.20       68.77     15.16 o 
   4  -8  10        7.81       -7.31      4.87 o 
  -6  -7  10       13.17       10.45      5.93 o 
  -5  -7  10        4.87       -0.39      4.16 o 
  -4  -7  10      108.77      139.83     30.32 o 
  -3  -7  10        8.07        8.12      7.04 o 
  -2  -7  10       26.21       35.20     10.83 o 
  -1  -7  10       10.75        3.79      5.96 o 
   0  -7  10      203.03      199.27     19.49 o 
   1  -7  10       52.24       88.80     15.16 o 
   2  -7  10      908.04      865.31     41.15 o 
   3  -7  10        7.12       10.83      7.04 o 
   4  -7  10       28.03       12.45      8.12 o 
   5  -7  10       36.79       23.83     10.29 o 
  -7  -6  10      266.14      280.73     24.10 o 
  -6  -6  10        1.93        4.61      4.77 o 
  -5  -6  10       32.31       39.47      8.04 o 
  -4  -6  10       67.86       77.51     11.37 o 
  -3  -6  10       92.64       89.89     14.08 o 
  -2  -6  10      763.30      733.72     34.66 o 
  -1  -6  10       29.70       15.16      7.58 o 
   0  -6  10      902.91      735.89     34.66 o 
   1  -6  10       94.29       60.11     12.45 o 
   2  -6  10       33.43       29.78      9.75 o 
   3  -6  10      211.80      188.44     20.04 o 
   4  -6  10       14.47       14.62      8.66 o 
   5  -6  10       26.79       40.61     12.45 o 
  -7  -5  10       79.86       87.00     11.49 o 
  -6  -5  10      490.86      520.89     73.10 o 
  -5  -5  10       10.84        3.15      4.01 o 
  -4  -5  10       16.52       15.41      4.93 o 
  -3  -5  10       10.45       15.48      7.04 o 
  -2  -5  10      207.14      177.07     16.79 o 
  -1  -5  10      832.62      679.03     31.95 o 
   0  -5  10       88.16       48.73     10.83 o 
   1  -5  10      761.73      621.09     31.41 o 
   2  -5  10      531.22      520.92     29.78 o 
   3  -5  10      254.47      228.51     20.58 o 
   4  -5  10       22.10       14.08      7.58 o 
   5  -5  10        0.83       -1.62      5.96 o 
   6  -5  10       14.07        4.87      7.04 o 
  -8  -4  10        0.49        3.79      7.58 o 
  -7  -4  10      975.02      903.75     43.86 o 
  -6  -4  10       61.62       64.20      9.19 o 
  -5  -4  10       45.37       49.30     11.37 o 
  -4  -4  10      219.27      238.39     22.20 o 
  -3  -4  10        5.00        5.96      3.83 o 
  -2  -4  10      208.82      229.86     28.16 o 
  -1  -4  10      952.01     1007.01     85.83 o 
   0  -4  10       33.06       37.31      5.93 o 
   1  -4  10      168.60      162.26     10.72 o 
   2  -4  10       54.72       57.94     11.37 o 
   3  -4  10      102.03       82.85     14.08 o 
   4  -4  10      261.68      243.13     21.66 o 
   5  -4  10        0.61        0.00      5.41 o 
   6  -4  10        5.04        3.79      7.58 o 
  -8  -3  10       41.14       38.45     11.91 o 
  -7  -3  10      330.20      290.78     24.37 o 
  -6  -3  10      294.65      277.79     22.74 o 
  -5  -3  10      223.43      198.19     18.41 o 
  -4  -3  10      450.28      430.49     24.91 o 
  -3  -3  10      736.83      694.20     30.32 o 
  -2  -3  10     1051.68     1069.78    102.34 o 
  -1  -3  10       44.97       37.86      5.71 o 
   0  -3  10        1.62        2.71      2.68 o 
   1  -3  10       74.28       64.31      7.66 o 
   2  -3  10      116.73      128.50     10.32 o 
   3  -3  10     1340.86     1253.79     86.10 o 
   4  -3  10        5.86        2.94      3.62 o 
   5  -3  10       15.87       15.16      8.66 o 
   6  -3  10       26.39       24.91     10.83 o 
  -9  -2  10      185.87      171.65     21.12 o 
  -8  -2  10      102.87       89.35     16.24 o 
  -7  -2  10      270.08      240.42     21.66 o 
  -6  -2  10     1443.69     1403.01     48.19 o 
  -5  -2  10      373.47      363.34     23.28 o 
  -4  -2  10      338.45      333.02     21.12 o 
  -3  -2  10     2302.92     2573.53    253.69 o 
  -2  -2  10       26.35       47.48      9.75 o 
  -1  -2  10     1421.93     1369.30    144.85 o 
   0  -2  10      222.24      271.16     28.16 o 
   1  -2  10      665.19      724.52     69.04 o 
   2  -2  10     1879.50     1766.76    188.71 o 
   3  -2  10       18.84       28.05      6.38 o 
   4  -2  10       77.04       58.56      8.81 o 
   5  -2  10      266.06      241.37     31.95 o 
   6  -2  10      178.45      126.71     19.49 o 
  -9  -1  10      442.41      428.86     31.95 o 
  -8  -1  10      140.77      126.71     18.41 o 
  -7  -1  10      197.00      209.02     20.04 o 
  -6  -1  10       17.76       15.16      6.50 o 
  -5  -1  10      146.89      121.29     13.54 o 
  -4  -1  10      332.05      330.27     22.47 o 
  -3  -1  10       16.81       17.44      4.16 o 
  -2  -1  10      680.85      668.48     62.27 o 
  -1  -1  10      928.68      929.53     98.28 o 
   0  -1  10       37.91       38.41      5.85 o 
   1  -1  10       35.18       33.57      5.71 o 
   2  -1  10        1.88        1.08      2.79 o 
   3  -1  10      367.78      394.80     40.34 o 
   4  -1  10      181.89      190.10     13.40 o 
   5  -1  10       25.33       33.08      7.66 o 
   6  -1  10      118.31      100.93     12.23 o 
  -9   0  10       30.92       27.07     10.83 o 
  -8   0  10      110.77      116.42     16.79 o 
  -7   0  10      872.66      903.75     38.99 o 
  -6   0  10     1108.87     1026.67     38.45 o 
  -5   0  10      469.46      461.80     16.41 o 
  -4   0  10      801.25      794.85     20.67 o 
  -3   0  10       88.87       97.84     10.02 o 
  -2   0  10      285.30      291.46     12.57 o 
  -1   0  10      967.83      967.73     63.08 o 
   0   0  10     2277.67     2369.96    180.05 o 
   1   0  10      196.78      183.17     16.79 o 
   2   0  10       51.36       64.55      7.68 o 
   3   0  10     1053.91     1040.67     91.51 o 
   4   0  10       12.57        7.90      4.55 o 
   5   0  10      166.96      151.66     12.79 o 
   6   0  10      111.22      112.35     12.82 o 
  -9   1  10      890.26      918.37     44.40 o 
  -8   1  10        8.88       11.37      7.58 o 
  -7   1  10        6.12        5.41      4.87 o 
  -6   1  10     1144.45     1220.84     28.09 o 
  -5   1  10        3.11        2.44      3.45 o 
  -4   1  10      466.23      428.39     15.48 o 
  -3   1  10       99.01       85.87      7.40 o 
  -2   1  10      675.40      673.09     29.78 o 
  -1   1  10     3538.96     3580.16    115.34 o 
   0   1  10      114.29      123.90      8.58 o 
   1   1  10      174.98      148.78     15.43 o 
   2   1  10        9.99       11.10      4.21 o 
   3   1  10      780.74      809.34     49.82 o 
   4   1  10      532.41      573.44     33.03 o 
   5   1  10        2.03       -0.54      4.87 o 
  -9   2  10      207.56      238.80     22.74 o 
  -8   2  10       25.76       32.49     10.29 o 
  -7   2  10       39.56       33.61      6.89 o 
  -6   2  10      583.06      611.44     21.66 o 
  -5   2  10      660.54      664.74     20.85 o 
  -4   2  10        2.78        3.79      3.38 o 
  -3   2  10       61.46       56.59      6.21 o 
  -2   2  10      455.26      457.73     14.81 o 
  -1   2  10      638.05      644.38     30.32 o 
   0   2  10     1875.03     2030.06     54.15 o 
   1   2  10      131.82      127.25     15.16 o 
   2   2  10      287.97      333.56     24.37 o 
   3   2  10      125.53      132.12     16.24 o 
   4   2  10      351.76      360.09     27.07 o 
   5   2  10      160.79      179.78     20.58 o 
  -9   3  10      212.17      254.50     23.28 o 
  -8   3  10      127.69      151.32     12.62 o 
  -7   3  10        1.83        4.21      4.01 o 
  -6   3  10      927.09      928.66     38.45 o 
  -5   3  10      522.94      568.03     30.32 o 
  -4   3  10       26.42       20.58      8.66 o 
  -3   3  10      891.53      818.74     35.20 o 
  -2   3  10     1816.05     1847.04     52.52 o 
  -1   3  10        1.52       -1.08      4.87 o 
   0   3  10     2161.90     2299.72     60.11 o 
   1   3  10        1.07       -3.25      4.33 o 
   2   3  10       84.81       83.93     14.62 o 
   3   3  10      388.01      435.90     29.24 o 
   4   3  10        0.76        3.79      6.50 o 
  -9   4  10      833.08      881.55     43.86 o 
  -8   4  10        8.11       16.24     10.29 o 
  -7   4  10       29.19       42.78     12.45 o 
  -6   4  10      900.07      871.26     40.07 o 
  -5   4  10       93.03      109.92     15.70 o 
  -4   4  10      396.36      400.71     26.53 o 
  -3   4  10       57.03       60.65     12.45 o 
  -2   4  10        2.06       -2.17      4.87 o 
  -1   4  10      498.56      612.43     32.49 o 
   0   4  10      190.81      175.89     12.09 o 
   1   4  10       18.70       18.95      8.66 o 
   2   4  10       81.51       82.31     15.16 o 
   3   4  10       28.94       32.49     11.37 o 
   4   4  10      509.11      544.74     34.66 o 
  -8   5  10      128.75      124.00     19.49 o 
  -7   5  10        6.18        4.33      8.12 o 
  -6   5  10       62.61       67.15     14.62 o 
  -5   5  10      998.33      914.58     42.24 o 
  -4   5  10       31.20       29.78     10.83 o 
  -3   5  10       26.43       23.83      9.21 o 
  -2   5  10       95.23       73.64     14.08 o 
  -1   5  10      152.25      179.23     19.49 o 
   0   5  10      454.42      493.07     25.45 o 
   1   5  10      109.64      149.99     18.41 o 
   2   5  10      779.40      844.19     41.70 o 
   3   5  10       36.43       44.40     13.54 o 
  -7   6  10      309.43      274.00     27.07 o 
  -6   6  10      250.00      255.04     25.45 o 
  -5   6  10      480.88      439.15     31.41 o 
  -4   6  10        6.06       16.24      9.21 o 
  -3   6  10       57.42       51.44     13.00 o 
  -2   6  10       95.22      113.17     17.87 o 
  -1   6  10      176.77      178.69     20.58 o 
   0   6  10      318.00      301.29     17.89 o 
   1   6  10        0.54        3.25      7.58 o 
  -6   7  10        1.48       -1.62      8.12 o 
  -5   7  10      673.66      729.93     42.78 o 
  -4   7  10      180.01      195.48     22.74 o 
  -3   7  10       55.24       43.86     13.54 o 
  -2   7  10       66.99       73.64     16.24 o 
  -1   7  10       27.64       19.70      7.08 o 
  -1  -9  11      208.89      201.98     22.74 o 
   0  -9  11      208.63      190.61     22.20 o 
   1  -9  11      142.95      143.50     20.58 o 
  -4  -8  11      185.15      178.69     21.66 o 
  -3  -8  11      219.95      227.97     22.74 o 
  -2  -8  11        8.58        2.71      6.50 o 
  -1  -8  11       56.34       49.82     13.00 o 
   0  -8  11      471.37      409.37     29.78 o 
   1  -8  11        4.50        9.21      8.12 o 
   3  -8  11      189.77      162.99     21.66 o 
  -5  -7  11        4.56       11.37      8.12 o 
  -4  -7  11      335.74      343.31     27.62 o 
  -3  -7  11      312.02      265.33     23.83 o 
  -2  -7  11      110.73      107.76     16.79 o 
  -1  -7  11       67.28       67.69     13.54 o 
   0  -7  11      151.41      171.65     18.95 o 
   1  -7  11      263.86      252.34     22.74 o 
   2  -7  11       70.08       94.76     16.24 o 
   3  -7  11        1.08        1.62      5.96 o 
   4  -7  11        0.43       -1.62      4.87 o 
  -6  -6  11        0.68        1.58      4.16 o 
  -5  -6  11       80.32       63.90     14.08 o 
  -4  -6  11      371.95      364.97     27.62 o 
  -3  -6  11      212.00      219.85     20.58 o 
  -2  -6  11      186.67      172.74     18.41 o 
  -1  -6  11       24.02       28.16      9.75 o 
   0  -6  11      103.41       72.56     13.54 o 
   1  -6  11       81.75       86.10     14.62 o 
   2  -6  11       99.49       96.93     15.70 o 
   3  -6  11       46.81       51.98     13.54 o 
   4  -6  11        2.64       -2.17      4.87 o 
   5  -6  11       23.75       24.37     10.29 o 
  -7  -5  11       23.84       31.09      8.23 o 
  -6  -5  11      159.93      189.34     18.14 o 
  -5  -5  11       26.36       23.56      8.12 o 
  -4  -5  11        0.61        1.08      4.87 o 
  -3  -5  11      945.13      857.73     38.45 o 
  -2  -5  11       88.21       57.94     11.91 o 
  -1  -5  11       56.84       49.28     11.37 o 
   0  -5  11      228.55      235.01     20.04 o 
   1  -5  11      154.45      104.51     15.16 o 
   2  -5  11      128.00      112.09     16.24 o 
   3  -5  11      284.40      258.83     22.74 o 
   4  -5  11       11.70        0.00      5.41 o 
   5  -5  11       45.79       69.31     15.70 o 
  -8  -4  11        1.98        1.08      6.50 o 
  -7  -4  11      154.72      142.41     20.04 o 
  -6  -4  11      121.71      125.09     17.33 o 
  -5  -4  11      121.11      112.95     20.58 o 
  -4  -4  11      214.86      206.31     18.95 o 
  -3  -4  11      350.10      292.41     21.66 o 
  -2  -4  11      336.62      311.97     16.52 o 
  -1  -4  11       93.08       72.77     12.18 o 
   0  -4  11        1.43        0.54      2.47 o 
   1  -4  11      513.22      520.94     19.72 o 
   2  -4  11       68.72       69.85     13.00 o 
   3  -4  11       31.13       18.95      8.66 o 
   4  -4  11      457.27      440.78     30.32 o 
   5  -4  11       27.70       27.62     11.37 o 
   6  -4  11       38.95       48.19     14.62 o 
  -8  -3  11        8.74       23.83     10.29 o 
  -7  -3  11       63.23       43.86     11.91 o 
  -6  -3  11        6.25        5.41      5.41 o 
  -5  -3  11      239.69      203.60     18.95 o 
  -4  -3  11       39.60       29.78      8.66 o 
  -3  -3  11     1487.82     1367.27     43.86 o 
  -2  -3  11      391.52      421.58     15.80 o 
  -1  -3  11       68.69       64.59      7.85 o 
   0  -3  11       86.19       76.49     12.73 o 
   1  -3  11      244.54      231.84     17.60 o 
   2  -3  11       15.79       10.78      4.39 o 
   3  -3  11      230.21      214.00     14.15 o 
   4  -3  11       76.20       62.51      9.55 o 
   5  -3  11        0.42        1.62      6.50 o 
   6  -3  11        6.79       18.41     10.29 o 
  -9  -2  11      145.62      159.20     22.20 o 
  -8  -2  11      318.67      283.74     25.45 o 
  -7  -2  11      103.56       86.64     15.16 o 
  -6  -2  11      433.67      418.57     27.07 o 
  -5  -2  11      146.45      132.12     14.62 o 
  -4  -2  11      162.40      166.78     15.70 o 
  -3  -2  11     2885.26     2925.67    301.61 o 
  -2  -2  11     1994.19     2057.84    196.29 o 
  -1  -2  11       41.07       40.34      6.13 o 
   0  -2  11      300.90      271.98     17.87 o 
   1  -2  11       20.35       16.66      7.58 o 
   2  -2  11       80.95       80.25      8.99 o 
   3  -2  11       48.60       45.19      7.84 o 
   4  -2  11      133.97      131.69     17.33 o 
   5  -2  11        3.33        0.49      4.10 o 
   6  -2  11      150.39      122.92     20.04 o 
  -9  -1  11       50.27       53.07     14.08 o 
  -8  -1  11       14.34       13.54      8.12 o 
  -7  -1  11     1162.96     1112.77     44.94 o 
  -6  -1  11       33.11       25.99      8.66 o 
  -5  -1  11      137.09      102.88     13.00 o 
  -4  -1  11      359.43      356.74     17.60 o 
  -3  -1  11      571.71      633.60     24.10 o 
  -2  -1  11      579.69      597.36     69.04 o 
  -1  -1  11       54.55       58.31      6.86 o 
   0  -1  11       27.14       39.95     10.56 o 
   1  -1  11     1369.26     1432.25     45.49 o 
   2  -1  11       36.58       43.39      7.15 o 
   3  -1  11       30.74       22.13      5.85 o 
   4  -1  11        0.93       -0.28      3.62 o 
   5  -1  11        6.98       11.93      5.46 o 
  -9   0  11      166.59      191.69     22.20 o 
  -8   0  11     1006.00     1123.06     47.11 o 
  -7   0  11      197.08      178.69     18.41 o 
  -6   0  11      748.37      788.96     34.66 o 
  -5   0  11      325.53      331.35     14.53 o 
  -4   0  11      137.75      116.68      8.99 o 
  -3   0  11      604.99      571.05     32.22 o 
  -2   0  11     3502.69     3430.40    238.26 o 
  -1   0  11        3.26        4.10      2.99 o 
   0   0  11       14.65       14.94      4.41 o 
   1   0  11      462.70      436.83     65.25 o 
   2   0  11      131.80      126.65     10.40 o 
   3   0  11      232.37      229.90     14.11 o 
   4   0  11        3.17        5.56      4.39 o 
   5   0  11       12.58        9.95      5.54 o 
  -9   1  11       43.50       36.28     11.91 o 
  -8   1  11      835.98      851.77     40.07 o 
  -7   1  11      319.76      320.56     23.28 o 
  -6   1  11        2.63        4.19      3.62 o 
  -5   1  11       22.39       23.11      5.54 o 
  -4   1  11       12.55       17.57      4.68 o 
  -3   1  11     1506.77     1549.27     49.55 o 
  -2   1  11     2363.70     2396.82     97.74 o 
  -1   1  11      293.05      278.79     17.33 o 
   0   1  11       51.76       53.07     11.37 o 
   1   1  11      152.35      162.45     17.33 o 
   2   1  11     2013.75     2208.75     61.19 o 
   3   1  11       85.87       72.02     14.08 o 
   4   1  11       28.44       17.33      8.66 o 
   5   1  11       18.36       21.12      9.75 o 
  -9   2  11       49.88       38.45     11.91 o 
  -8   2  11      109.38      117.50     16.24 o 
  -7   2  11      920.28      927.02     26.99 o 
  -6   2  11        3.49        3.17      3.77 o 
  -5   2  11      411.01      394.62     23.83 o 
  -4   2  11       15.70       18.95      4.91 o 
  -3   2  11      238.81      245.84     19.49 o 
  -2   2  11     2925.37     3008.54     66.06 o 
  -1   2  11     2032.95     2240.70     58.48 o 
   0   2  11      524.61      566.94     30.32 o 
   1   2  11      546.20      590.77     31.95 o 
   2   2  11      578.80      632.46     34.11 o 
   3   2  11      269.39      289.16     24.37 o 
   4   2  11      171.26      192.23     21.12 o 
  -8   3  11      578.77      642.75     35.20 o 
  -7   3  11      514.91      483.01     29.78 o 
  -6   3  11      674.10      577.23     31.41 o 
  -5   3  11      155.83      166.24     18.41 o 
  -4   3  11       32.26       24.37      9.75 o 
  -3   3  11      273.92      295.66     23.28 o 
  -2   3  11     1804.02     1747.40     53.07 o 
  -1   3  11       59.02       65.52     13.00 o 
   0   3  11      213.08      203.06     19.49 o 
   1   3  11       52.30       45.49     11.91 o 
   2   3  11       10.43        8.12      7.58 o 
   3   3  11      160.17      180.32     20.58 o 
   4   3  11       12.23       10.29      8.12 o 
  -8   4  11        1.08       -4.33      6.50 o 
  -7   4  11      274.45      321.11     26.53 o 
  -6   4  11      719.92      688.24     36.28 o 
  -5   4  11      592.18      529.58     31.41 o 
  -4   4  11      505.71      429.95     28.70 o 
  -3   4  11      440.80      499.80     30.87 o 
  -2   4  11       79.88       87.72     15.16 o 
  -1   4  11      351.73      356.84     25.99 o 
   0   4  11       60.25       48.19     13.00 o 
   1   4  11      134.51      147.83     18.95 o 
   2   4  11      787.73      896.71     43.32 o 
   3   4  11       86.16       85.56     16.79 o 
  -8   5  11       34.54       37.36     13.00 o 
  -7   5  11     1041.99     1053.21     48.73 o 
  -6   5  11        7.42       12.45      9.21 o 
  -5   5  11       18.60       19.49      9.21 o 
  -4   5  11       55.81       46.03     13.00 o 
  -3   5  11      132.52      126.71     17.87 o 
  -2   5  11     1940.06     1921.22     61.73 o 
  -1   5  11      160.05      149.99     18.41 o 
   0   5  11       77.22       66.06     14.62 o 
   1   5  11      179.81      218.22     22.20 o 
   2   5  11       49.67       43.86     13.54 o 
  -7   6  11      230.33      229.59     25.45 o 
  -6   6  11       51.56       50.36     14.62 o 
  -5   6  11       62.51       74.73     16.79 o 
  -4   6  11        0.68        5.41      8.12 o 
  -3   6  11       10.68        8.12      8.66 o 
  -2   6  11      297.30      297.28     26.53 o 
  -1   6  11      419.24      441.32     31.95 o 
   0   6  11       40.55       46.57     14.08 o 
  -4   7  11      312.40      307.03     28.70 o 
  -3   7  11        1.50        6.50      8.12 o 
  -2   7  11      107.70      113.71     19.49 o 
  -3  -8  12       28.27       28.70     11.37 o 
  -2  -8  12       10.62        4.87      7.04 o 
  -1  -8  12       14.17        4.33      7.58 o 
   0  -8  12      271.53      236.63     23.83 o 
   1  -8  12       58.81       53.61     14.62 o 
  -5  -7  12      204.24      233.38     24.37 o 
  -4  -7  12      168.28      147.83     20.58 o 
  -3  -7  12        2.69        6.50      7.58 o 
  -2  -7  12       26.49       23.28      9.75 o 
  -1  -7  12       76.08      111.01     16.79 o 
   0  -7  12      287.75      277.79     24.37 o 
   1  -7  12      254.12      209.02     21.66 o 
   2  -7  12       94.68       89.35     16.79 o 
   3  -7  12       10.80       15.16      8.66 o 
   4  -7  12        6.95       -5.96      5.96 o 
  -6  -6  12        3.80        0.54      7.04 o 
  -5  -6  12      320.98      313.52     27.07 o 
  -4  -6  12      601.01      551.24     34.11 o 
  -3  -6  12       21.21       16.24      8.66 o 
  -2  -6  12       70.87       53.61     12.45 o 
  -1  -6  12       31.68       24.91      9.21 o 
   0  -6  12      203.28      179.23     19.49 o 
   1  -6  12      272.78      256.13     23.28 o 
   2  -6  12       24.13       25.45     10.29 o 
   3  -6  12      229.09      211.72     22.20 o 
   4  -6  12      355.82      328.69     28.70 o 
  -7  -5  12       14.76       14.62      9.21 o 
  -6  -5  12       25.96       22.74     10.29 o 
  -5  -5  12      533.36      516.59     32.49 o 
  -4  -5  12       81.37       90.43     15.16 o 
  -3  -5  12       79.03       76.35     14.08 o 
  -2  -5  12      122.89      103.97     15.16 o 
  -1  -5  12       89.85       63.35     12.45 o 
   0  -5  12      134.30      140.79     16.79 o 
   1  -5  12       71.42       54.15     11.91 o 
   3  -5  12      268.29      229.59     22.20 o 
   4  -5  12      541.41      496.01     34.11 o 
   5  -5  12      164.55      149.99     21.66 o 
  -7  -4  12       49.15       47.11     13.54 o 
  -6  -4  12        0.57        5.96      6.50 o 
  -5  -4  12       12.56        9.21      6.50 o 
  -4  -4  12      352.86      308.65     23.83 o 
  -3  -4  12       92.74       61.73     12.45 o 
  -2  -4  12       52.82       50.90     10.83 o 
  -1  -4  12      276.52      316.12     24.37 o 
   0  -4  12        4.59        2.90      3.24 o 
   1  -4  12      177.83      199.77     25.18 o 
   2  -4  12      119.64      104.15     10.91 o 
   3  -4  12       95.34       93.76     11.10 o 
   4  -4  12      641.81      579.94     35.74 o 
   5  -4  12     1221.70     1002.31     48.73 o 
  -8  -3  12       10.81        6.50      7.58 o 
  -7  -3  12       93.53       90.97     16.24 o 
  -6  -3  12       42.50       23.83      9.21 o 
  -5  -3  12      542.87      538.79     30.87 o 
  -4  -3  12      352.16      317.86     23.28 o 
  -3  -3  12      475.86      418.03     25.45 o 
  -2  -3  12      175.95      163.17     10.70 o 
  -1  -3  12       86.26       75.53      8.93 o 
   0  -3  12      155.24      159.47     25.18 o 
   1  -3  12      553.08      590.22     21.63 o 
   2  -3  12       41.53       44.15      7.84 o 
   3  -3  12        1.92       -0.54      3.38 o 
   4  -3  12      244.43      245.76     18.14 o 
   5  -3  12       77.62       73.64     16.24 o 
  -8  -2  12      417.77      406.12     30.32 o 
  -7  -2  12      281.83      257.21     23.28 o 
  -6  -2  12      470.75      418.57     27.62 o 
  -5  -2  12      731.50      666.58     33.03 o 
  -4  -2  12      352.91      303.78     21.66 o 
  -3  -2  12       68.03       64.52      7.46 o 
  -2  -2  12       23.93       25.45      5.36 o 
  -1  -2  12      435.33      477.28     59.29 o 
   0  -2  12      288.43      279.95     35.74 o 
   1  -2  12      115.01      115.27     14.35 o 
   2  -2  12      108.24      107.41     10.70 o 
   3  -2  12      133.59      117.96     11.80 o 
   4  -2  12       68.25       62.61      9.71 o 
   5  -2  12      184.08      194.32     15.50 o 
  -9  -1  12      245.71      246.92     24.91 o 
  -8  -1  12       34.58       28.16     10.83 o 
  -7  -1  12       25.27        6.50      6.50 o 
  -6  -1  12       13.03       17.33      7.58 o 
  -5  -1  12       28.36       28.16      8.66 o 
  -4  -1  12     1850.41     1990.98    200.89 o 
  -3  -1  12      109.02      117.28      9.38 o 
  -2  -1  12      111.48      114.23     14.62 o 
  -1  -1  12      683.16      719.08     45.21 o 
   0  -1  12      608.30      597.08     52.25 o 
   1  -1  12      123.43      127.94     15.70 o 
   2  -1  12       70.20       81.32      9.55 o 
   3  -1  12      192.63      155.47     14.89 o 
   4  -1  12      304.58      284.83     17.56 o 
   5  -1  12      290.85      271.18     18.16 o 
  -9   0  12       51.81       40.61     12.45 o 
  -8   0  12       71.07       67.15     14.62 o 
  -7   0  12      810.08      840.94     38.99 o 
  -6   0  12      156.93      141.33     15.70 o 
  -5   0  12      101.89       91.02      8.99 o 
  -4   0  12      273.25      284.26     13.97 o 
  -3   0  12       28.33       33.67      5.98 o 
  -2   0  12      297.08      320.75     40.88 o 
  -1   0  12       85.24       88.50      8.58 o 
   0   0  12      484.25      515.27     51.44 o 
   1   0  12      336.74      319.92     60.38 o 
   2   0  12       23.92       17.65      5.46 o 
   3   0  12       43.01       47.31      8.07 o 
   4   0  12        7.46        7.04      7.04 o 
   5   0  12      139.30      174.36     21.66 o 
  -9   1  12      312.14      329.77     27.62 o 
  -8   1  12      300.29      300.53     24.91 o 
  -7   1  12       65.49       46.57     10.83 o 
  -6   1  12      116.10       95.13      9.57 o 
  -5   1  12      302.59      295.55     14.71 o 
  -4   1  12      944.13      958.15     24.81 o 
  -3   1  12      564.56      530.95     18.19 o 
  -2   1  12      457.03      505.47     34.38 o 
  -1   1  12       56.77       64.65     14.89 o 
   0   1  12       48.51       57.40     12.45 o 
   1   1  12        3.99        2.17      5.96 o 
   2   1  12      755.41      847.98     40.07 o 
   3   1  12       78.04       58.48     14.08 o 
   4   1  12        2.50        7.04      7.04 o 
  -9   2  12      222.29      229.05     22.74 o 
  -8   2  12        2.93        7.04      5.96 o 
  -7   2  12      652.45      690.61     38.72 o 
  -6   2  12       23.42       31.03      6.50 o 
  -5   2  12      383.41      344.39     24.37 o 
  -4   2  12     1303.47     1175.58     43.32 o 
  -3   2  12        7.18        6.50      6.50 o 
  -2   2  12     1455.79     1630.44     51.44 o 
  -1   2  12      612.43      650.33     33.57 o 
   0   2  12      227.80      256.13     22.20 o 
   1   2  12       44.43       40.61     11.91 o 
   2   2  12       80.44       80.68     15.16 o 
   3   2  12       10.91        7.04      7.58 o 
   4   2  12      153.29      184.65     22.20 o 
  -8   3  12      155.38      157.57     20.04 o 
  -7   3  12       91.05       99.09     16.24 o 
  -6   3  12        4.97        7.04      7.58 o 
  -5   3  12      131.17      144.04     17.87 o 
  -4   3  12      117.84      120.21     16.79 o 
  -3   3  12      619.61      587.52     33.03 o 
  -2   3  12      388.54      411.54     27.62 o 
  -1   3  12      139.97      149.45     18.41 o 
   0   3  12      338.35      359.55     26.53 o 
   1   3  12       18.67       19.49      9.21 o 
   2   3  12       73.59       69.31     15.16 o 
   3   3  12      139.70      155.41     21.12 o 
  -8   4  12       12.93       20.58     11.37 o 
  -7   4  12        6.06        7.04      8.12 o 
  -6   4  12      320.98      297.28     25.99 o 
  -5   4  12        6.53       13.00      9.21 o 
  -4   4  12      295.19      275.62     23.83 o 
  -3   4  12      993.37      987.14     43.86 o 
  -2   4  12       23.42       18.41      9.75 o 
  -1   4  12      334.22      365.51     27.62 o 
   0   4  12      569.34      595.10     35.20 o 
   1   4  12       29.71       29.24     11.37 o 
   2   4  12       97.71      100.72     18.41 o 
  -7   5  12      382.28      430.49     33.03 o 
  -6   5  12       64.40       61.19     15.70 o 
  -5   5  12      101.04      101.80     17.87 o 
  -4   5  12      373.48      358.47     28.70 o 
  -3   5  12      445.71      430.49     30.87 o 
  -2   5  12      261.72      294.57     25.99 o 
  -1   5  12       11.91        9.21      8.66 o 
   0   5  12       14.75       14.62     10.29 o 
   1   5  12      327.82      377.96     30.32 o 
  -6   6  12       67.10       74.18     17.87 o 
  -5   6  12       48.62       75.27     17.33 o 
  -4   6  12       30.62       31.41     13.00 o 
  -3   6  12     1181.65     1114.39     51.44 o 
  -2   6  12      171.37      205.23     23.28 o 
  -1   6  12      219.20      224.72     24.91 o 
  -2  -8  13      168.68      177.61     21.66 o 
  -1  -8  13       31.67       11.37      8.66 o 
   0  -8  13      182.67      117.50     19.49 o 
   1  -8  13       74.58       78.52     16.79 o 
  -4  -7  13        2.31        6.50      8.12 o 
  -3  -7  13        1.50        0.00      5.41 o 
  -2  -7  13        0.89       -3.79      4.87 o 
  -1  -7  13      103.65       93.14     16.79 o 
   0  -7  13      136.90      137.54     19.49 o 
   1  -7  13       22.62        5.96      8.12 o 
   3  -7  13       20.82       36.28     12.45 o 
  -6  -6  13       15.42       11.91      9.21 o 
  -5  -6  13       82.04       72.56     16.24 o 
  -4  -6  13      313.40      301.61     26.53 o 
  -3  -6  13       28.65       20.04      9.21 o 
  -2  -6  13        3.74        2.71      5.96 o 
  -1  -6  13       23.44       29.24     10.29 o 
   0  -6  13        4.72        3.79      6.50 o 
   1  -6  13      260.96      203.06     21.66 o 
   3  -6  13       68.50       73.10     15.70 o 
   4  -6  13       18.91       22.20     10.83 o 
  -6  -5  13      136.10      133.21     19.49 o 
  -5  -5  13       59.02       71.48     15.16 o 
  -4  -5  13       71.36       78.52     15.16 o 
  -3  -5  13      237.68      197.10     20.04 o 
  -2  -5  13      340.30      318.40     24.91 o 
  -1  -5  13       14.81       17.87      8.12 o 
   0  -5  13        9.14        6.99      4.01 o 
   1  -5  13       10.45        8.66      6.50 o 
   2  -5  13       27.53       22.74      9.21 o 
   3  -5  13      323.03      288.07     25.99 o 
   4  -5  13        3.11        1.08      5.96 o 
  -7  -4  13      107.32      106.67     17.87 o 
  -6  -4  13      789.98      778.13     41.15 o 
  -5  -4  13      178.63      155.41     17.87 o 
  -4  -4  13       50.51       51.44     12.45 o 
  -3  -4  13     1045.43      973.61     41.70 o 
  -2  -4  13      109.68      107.76     15.16 o 
  -1  -4  13      303.05      308.14     15.68 o 
   0  -4  13       66.50       66.07      8.81 o 
   1  -4  13      261.04      237.75     16.52 o 
   2  -4  13      659.87      614.73     61.46 o 
   3  -4  13       45.38       51.29      9.57 o 
   4  -4  13       77.18       54.15     14.08 o 
  -8  -3  13       23.10       25.99     10.83 o 
  -7  -3  13      315.79      367.67     28.70 o 
  -6  -3  13      171.02      151.62     18.41 o 
  -5  -3  13      179.55      155.95     17.33 o 
  -4  -3  13      145.63      130.50     15.70 o 
  -3  -3  13       14.42        8.66      5.96 o 
  -2  -3  13      182.49      186.43     15.16 o 
  -1  -3  13      199.63      204.25     12.82 o 
   0  -3  13        1.98        5.88      3.90 o 
   1  -3  13       18.69       22.92      6.10 o 
   2  -3  13       43.91       42.96      8.17 o 
   3  -3  13      239.02      206.01     20.31 o 
   4  -3  13       33.70       45.85      9.55 o 
  -8  -2  13      149.65      147.83     20.58 o 
  -7  -2  13      144.95      133.21     18.41 o 
  -6  -2  13      342.13      315.15     24.91 o 
  -5  -2  13      205.61      190.61     18.41 o 
  -4  -2  13       17.68       23.83      8.12 o 
  -3  -2  13      862.95      929.92     97.47 o 
  -2  -2  13      368.86      409.28     59.56 o 
  -1  -2  13        6.44        9.45      4.16 o 
   0  -2  13      305.71      311.58     31.68 o 
   1  -2  13       11.09        6.40      4.16 o 
   2  -2  13      249.01      253.27     19.22 o 
   3  -2  13      675.99      647.68     55.77 o 
   4  -2  13        9.39        2.57      4.55 o 
  -8  -1  13       45.74       38.99     12.45 o 
  -7  -1  13      204.74      185.19     19.49 o 
  -6  -1  13      958.99      885.88     39.53 o 
  -5  -1  13      546.95      545.28     29.78 o 
  -4  -1  13      282.72      281.38     28.43 o 
  -3  -1  13        5.34        4.33      3.50 o 
  -2  -1  13       72.07       84.98     12.73 o 
  -1  -1  13     1096.09     1135.43    112.63 o 
   0  -1  13      448.94      449.54     46.03 o 
   1  -1  13       57.60       50.18      8.17 o 
   2  -1  13       42.35       37.67      7.68 o 
   3  -1  13      175.42      168.55     13.77 o 
   4  -1  13       72.29       69.42     15.16 o 
  -8   0  13        1.49        1.62      5.41 o 
  -7   0  13       45.86       53.07     12.45 o 
  -6   0  13      302.60      307.03     22.74 o 
  -5   0  13      504.44      521.92     19.53 o 
  -4   0  13       12.18       10.15      4.10 o 
  -3   0  13       57.50       57.61      7.68 o 
  -2   0  13      682.15      717.00     88.80 o 
  -1   0  13      530.74      570.39     36.01 o 
   0   0  13      341.76      371.23     30.59 o 
   1   0  13       56.89       55.45      8.32 o 
   2   0  13       34.91       35.74     10.83 o 
   3   0  13      269.81      327.60     27.07 o 
   4   0  13      304.05      300.53     27.07 o 
  -8   1  13      321.79      337.89     26.53 o 
  -7   1  13       66.07       66.06     13.00 o 
  -6   1  13      206.09      205.57     13.21 o 
  -5   1  13      451.04      471.77     18.71 o 
  -4   1  13      141.65      168.91     20.58 o 
  -3   1  13     1634.26     1749.19     56.59 o 
  -2   1  13      460.68      563.70     30.87 o 
  -1   1  13      346.16      390.96     26.53 o 
   0   1  13      268.20      283.20     23.83 o 
   1   1  13        0.82       -2.71      5.41 o 
   2   1  13       19.51       18.95      9.75 o 
   3   1  13      653.01      685.53     39.53 o 
  -7   2  13        1.65       -1.08      6.50 o 
  -6   2  13      644.31      652.50     34.11 o 
  -5   2  13       24.89       42.78     11.91 o 
  -4   2  13      151.34      152.16     17.87 o 
  -3   2  13      299.76      305.94     23.83 o 
  -2   2  13      310.53      371.46     27.07 o 
  -1   2  13      111.27      111.01     16.79 o 
   0   2  13       19.09       13.54      8.12 o 
   1   2  13       46.46       41.70     11.91 o 
   2   2  13       76.31       67.15     15.16 o 
   3   2  13       36.32       35.20     12.45 o 
  -7   3  13        9.76       13.00      9.21 o 
  -6   3  13        0.91        3.79      8.12 o 
  -5   3  13      813.21      799.24     39.53 o 
  -4   3  13        2.19        3.79      7.04 o 
  -3   3  13        0.64        2.17      6.50 o 
  -2   3  13      223.63      222.55     22.20 o 
  -1   3  13      142.55      172.74     20.04 o 
   0   3  13       75.46       66.60     14.62 o 
   1   3  13      118.37      157.03     20.58 o 
   2   3  13      372.53      464.60     33.57 o 
  -7   4  13      573.59      502.51     34.11 o 
  -6   4  13      227.02      244.21     24.91 o 
  -5   4  13     1082.61     1166.92     49.28 o 
  -4   4  13        4.34        2.71      7.58 o 
  -3   4  13        5.90       20.04     10.29 o 
  -2   4  13        5.22        1.62      7.58 o 
  -1   4  13       71.04       75.27     15.70 o 
   0   4  13      495.25      500.88     34.11 o 
   1   4  13       16.82       18.95     10.29 o 
  -6   5  13       20.96       13.54     10.29 o 
  -5   5  13      478.89      484.10     34.11 o 
  -4   5  13      188.80      229.05     24.37 o 
  -3   5  13       42.48       26.53     11.91 o 
  -2   5  13      258.18      301.07     27.07 o 
  -1   5  13      167.72      139.16     20.58 o 
   0   5  13       10.41       15.16      9.75 o 
  -4  -7  14        2.56        2.71      8.12 o 
  -3  -7  14      124.28       96.39     18.41 o 
  -2  -7  14        0.73       -2.71      5.96 o 
  -1  -7  14        9.21        0.54      7.58 o 
   0  -7  14      254.92      281.58     27.07 o 
   1  -7  14      205.75      156.49     21.66 o 
   2  -7  14        2.72        3.79      6.50 o 
  -5  -6  14       17.52       17.87     10.83 o 
  -4  -6  14      213.62      207.93     22.74 o 
  -3  -6  14       22.74       33.57     11.91 o 
  -2  -6  14        1.34        1.08      5.96 o 
  -1  -6  14        4.35        2.71      5.96 o 
   0  -6  14       19.37       27.07     10.83 o 
   1  -6  14      454.56      447.82     32.49 o 
   2  -6  14       56.58       63.90     15.16 o 
   3  -6  14        8.65        8.66      8.66 o 
  -6  -5  14       14.74       16.24      9.75 o 
  -5  -5  14       60.14       60.11     14.62 o 
  -4  -5  14        5.28        4.87      5.96 o 
  -3  -5  14      135.09      128.88     17.87 o 
  -2  -5  14      145.30      165.16     18.41 o 
  -1  -5  14        2.47        2.17      4.87 o 
   0  -5  14       93.12       94.19     10.70 o 
   1  -5  14      149.55      170.88     21.12 o 
   2  -5  14        1.96       -1.62      5.96 o 
   3  -5  14        1.31        1.62      6.50 o 
  -7  -4  14       40.13       16.24      9.21 o 
  -6  -4  14      107.97      106.13     17.87 o 
  -5  -4  14        0.50        2.17      4.87 o 
  -4  -4  14       28.42       23.83      9.21 o 
  -3  -4  14      662.79      546.37     32.49 o 
  -2  -4  14      392.26      359.55     25.99 o 
  -1  -4  14        3.79        0.00      3.38 o 
   0  -4  14      167.87      162.66     12.57 o 
   1  -4  14       27.66       34.56      7.15 o 
   2  -4  14       51.53       55.03      9.55 o 
   3  -4  14       11.44        8.39      5.36 o 
   4  -4  14       63.46       34.66     11.91 o 
  -7  -3  14      691.56      647.09     38.99 o 
  -6  -3  14       74.21       68.23     14.62 o 
  -5  -3  14       42.90       30.87      9.75 o 
  -4  -3  14      159.47      171.11     18.41 o 
  -3  -3  14      170.16      174.90     18.41 o 
  -2  -3  14      141.88      159.92     23.83 o 
  -1  -3  14       78.34       64.53     11.91 o 
   0  -3  14        0.61        1.38      3.38 o 
   1  -3  14      623.62      589.45     23.53 o 
   2  -3  14       80.95       68.97     10.52 o 
   3  -3  14       39.99       31.14      8.04 o 
   4  -3  14        1.65        3.12      4.80 o 
  -8  -2  14      339.92      363.88     30.32 o 
  -7  -2  14        7.29       12.45      7.58 o 
  -6  -2  14       43.66       48.73     12.45 o 
  -5  -2  14      195.09      173.28     18.41 o 
  -4  -2  14       66.06       58.48     12.45 o 
  -3  -2  14      519.89      535.61     40.34 o 
  -2  -2  14     1176.48     1192.90    109.65 o 
  -1  -2  14      189.51      166.94     12.18 o 
   0  -2  14       11.77        5.34      3.90 o 
   1  -2  14      569.79      635.71     35.20 o 
   2  -2  14      293.22      254.05     33.84 o 
   3  -2  14      101.14       95.77     16.52 o 
   4  -2  14       15.97       14.49      6.48 o 
  -8  -1  14      144.43      136.46     19.49 o 
  -7  -1  14      109.76      113.17     17.33 o 
  -6  -1  14       14.55       13.00      7.04 o 
  -5  -1  14      110.71      119.67     15.70 o 
  -4  -1  14       28.05       48.56      7.63 o 
  -3  -1  14       76.47       94.25      9.71 o 
  -2  -1  14      105.03      110.17     24.10 o 
  -1  -1  14      166.35      154.24     16.52 o 
   0  -1  14      109.07      105.99     11.91 o 
   1  -1  14      393.27      383.46     63.90 o 
   2  -1  14      877.00      826.49     75.27 o 
   3  -1  14       20.23       15.03      6.09 o 
  -8   0  14       41.92       45.49     13.00 o 
  -7   0  14      782.15      800.87     39.53 o 
  -6   0  14        3.73       -3.25      4.33 o 
  -5   0  14      133.77      130.98     10.87 o 
  -4   0  14       57.70       65.62     10.02 o 
  -3   0  14      196.16      207.04     13.11 o 
  -2   0  14     1040.96     1140.79    108.03 o 
  -1   0  14     1157.22     1224.09    104.24 o 
   0   0  14      431.66      434.16     29.78 o 
   1   0  14      269.52      281.58     24.91 o 
   2   0  14      571.74      583.19     36.28 o 
   3   0  14      155.54      151.08     21.12 o 
  -8   1  14      238.45      271.29     23.83 o 
  -7   1  14      141.15      160.82     17.87 o 
  -6   1  14      124.07      126.83     11.25 o 
  -5   1  14      278.92      314.72     20.58 o 
  -4   1  14      323.42      380.13     26.53 o 
  -3   1  14      498.47      597.81     33.03 o 
  -2   1  14      790.94      890.76     40.61 o 
  -1   1  14       87.79      102.34     16.79 o 
   0   1  14       38.21       43.86     12.45 o 
   1   1  14      184.57      200.35     21.66 o 
   2   1  14      372.36      389.33     30.32 o 
   3   1  14      142.38      147.83     21.12 o 
  -6   2  14      248.39      244.21     22.74 o 
  -5   2  14       79.76       55.23     13.54 o 
  -4   2  14      452.75      504.13     31.41 o 
  -3   2  14     1076.35     1261.68     49.28 o 
  -2   2  14      189.12      217.14     22.20 o 
  -1   2  14      559.72      611.35     35.74 o 
   0   2  14      116.02      105.59     17.33 o 
   1   2  14       33.76       37.90     12.45 o 
   2   2  14      841.12      922.71     47.11 o 
  -7   3  14      885.88      950.86     45.49 o 
  -6   3  14        0.67       -8.93      5.96 o 
  -5   3  14       11.76       14.08      9.75 o 
  -4   3  14      287.35      291.32     25.99 o 
  -3   3  14      408.32      431.03     30.87 o 
  -2   3  14     1163.22     1301.75     52.52 o 
  -1   3  14        3.12        9.75      8.66 o 
   0   3  14      106.80      114.26     18.95 o 
   1   3  14      197.30      244.21     24.91 o 
  -6   4  14      116.98      118.59     19.49 o 
  -5   4  14       89.04       98.01     18.41 o 
  -4   4  14        0.67       -3.79      7.58 o 
  -3   4  14       24.68       43.86     14.08 o 
  -2   4  14      112.33      112.63     19.49 o 
  -1   4  14      167.01      151.08     21.12 o 
   0   4  14      115.28      119.67     20.04 o 
  -5   5  14      335.21      431.03     34.11 o 
  -4   5  14      260.40      270.21     27.07 o 
  -3   5  14       77.21      103.43     20.04 o 
  -2   5  14      146.23      205.77     23.83 o 
  -2  -7  15       47.26       56.32     15.70 o 
  -1  -7  15       82.90       73.64     16.79 o 
   0  -7  15       93.02      134.29     21.12 o 
  -4  -6  15       99.13      107.22     18.95 o 
  -3  -6  15        2.41        4.33      7.04 o 
  -2  -6  15       21.00       16.79     10.29 o 
  -1  -6  15      132.61      133.21     19.49 o 
   0  -6  15       73.89       99.63     17.33 o 
   1  -6  15      103.39      126.71     19.49 o 
   2  -6  15       18.62        8.66      8.66 o 
  -5  -5  15      131.60      152.16     21.12 o 
  -4  -5  15       79.91       99.09     17.33 o 
  -3  -5  15      163.08      126.71     18.41 o 
  -2  -5  15       50.69       27.07      9.75 o 
  -1  -5  15      111.12       75.81     15.16 o 
   0  -5  15      111.40      110.52     13.54 o 
   1  -5  15      134.04      164.24     21.66 o 
   2  -5  15        2.20        4.87      8.12 o 
  -6  -4  15       49.30       26.53     10.29 o 
  -5  -4  15      450.50      384.46     29.78 o 
  -4  -4  15      109.79       93.68     16.24 o 
  -3  -4  15        1.61        0.00      4.33 o 
  -2  -4  15       40.31       17.87      7.58 o 
  -1  -4  15      236.76      251.57     15.50 o 
   0  -4  15      272.34      263.08     16.45 o 
   1  -4  15       62.70       52.13      8.94 o 
   2  -4  15       25.90       22.93      7.08 o 
   3  -4  15       47.00       36.37      9.09 o 
  -7  -3  15        1.34        2.17      5.41 o 
  -6  -3  15       44.20       70.94     15.16 o 
  -5  -3  15        2.92        5.96      5.96 o 
  -4  -3  15      373.43      370.92     27.07 o 
  -3  -3  15       14.99       14.62      7.58 o 
  -2  -3  15       17.57       15.42      5.54 o 
  -1  -3  15      451.57      473.78     24.10 o 
   0  -3  15      427.16      460.89     30.59 o 
   1  -3  15       25.87       26.60      9.48 o 
   2  -3  15       19.40       12.93      5.85 o 
   3  -3  15       26.40       24.64      7.66 o 
  -7  -2  15      115.86      102.34     17.87 o 
  -6  -2  15      171.40      187.36     20.58 o 
  -5  -2  15      161.15      183.02     19.49 o 
  -4  -2  15      289.93      288.62     23.28 o 
  -3  -2  15        2.05        1.53      3.11 o 
  -2  -2  15        6.49        6.45      4.41 o 
  -1  -2  15        6.51        0.68      3.62 o 
   0  -2  15      186.74      171.83     13.11 o 
   1  -2  15      269.44      254.65     20.85 o 
   2  -2  15        3.60        0.97      4.60 o 
   3  -2  15       35.87       38.86      8.94 o 
  -7  -1  15       33.95       33.03     11.37 o 
  -6  -1  15      107.91      111.55     16.24 o 
  -5  -1  15        9.48       10.83      6.50 o 
  -4  -1  15      179.65      189.35     14.08 o 
  -3  -1  15        3.95        5.71      4.16 o 
  -2  -1  15      914.82      957.66    120.48 o 
  -1  -1  15       95.02      103.98     10.79 o 
   0  -1  15      511.62      567.77     76.89 o 
   1  -1  15        2.59        7.79      5.32 o 
   2  -1  15       10.20       12.82      6.10 o 
   3  -1  15        0.58        3.25      5.96 o 
  -7   0  15      294.83      321.11     25.99 o 
  -6   0  15      148.93      155.95     17.87 o 
  -5   0  15      102.24      106.82     11.08 o 
  -4   0  15      789.42      858.32     89.62 o 
  -3   0  15        0.93        1.29      3.69 o 
  -2   0  15      863.64      963.56     47.92 o 
  -1   0  15      206.85      183.57     20.04 o 
   0   0  15      296.91      305.94     26.53 o 
   1   0  15        1.56        4.87      7.58 o 
   2   0  15        0.55       -5.41      5.41 o 
  -5   1  15      483.52      578.32     33.57 o 
  -4   1  15      263.58      302.15     24.91 o 
  -3   1  15      284.42      295.66     25.45 o 
  -2   1  15        0.96        2.17      7.58 o 
  -1   1  15      240.81      266.41     24.91 o 
   0   1  15      388.77      441.86     31.41 o 
   1   1  15      345.75      405.58     31.41 o 
   2   1  15       81.49       86.10     17.87 o 
  -6   2  15       74.18       89.89     16.79 o 
  -5   2  15        3.97        7.04      8.66 o 
  -4   2  15      224.52      243.13     23.83 o 
  -3   2  15      873.40      951.40     44.40 o 
  -2   2  15       16.52       10.29      8.66 o 
  -1   2  15       56.71       69.85     16.24 o 
   0   2  15      387.85      410.45     31.95 o 
   1   2  15       14.46       21.66     10.29 o 
  -6   3  15       15.60       24.37     11.91 o 
  -5   3  15        3.36        2.17      8.12 o 
  -4   3  15      454.64      471.10     33.03 o 
  -3   3  15      318.40      357.39     29.78 o 
  -2   3  15       57.91       50.90     14.62 o 
  -1   3  15       50.42       44.94     14.62 o 
   0   3  15        7.50       11.91      8.66 o 
  -5   4  15       12.10        4.33      8.66 o 
  -4   4  15        3.08       -0.54      8.12 o 
  -3   4  15      661.22      732.10     43.32 o 
  -2   4  15       55.93       68.23     16.79 o 
  -3  -6  16      118.68      140.25     21.12 o 
  -2  -6  16       48.28       42.24     13.00 o 
  -1  -6  16      168.02      162.45     21.66 o 
   0  -6  16       12.78        3.79      6.50 o 
  -5  -5  16       35.08       17.33      9.21 o 
  -4  -5  16       26.22       25.99     10.83 o 
  -3  -5  16       51.71       59.02     14.62 o 
  -2  -5  16      169.35      178.15     21.12 o 
  -1  -5  16      133.50      118.59     18.41 o 
   0  -5  16        0.32       -1.43      3.77 o 
   1  -5  16        3.80        5.54      4.93 o 
  -5  -4  16       78.98       86.64     16.79 o 
  -4  -4  16       21.09       13.54      8.12 o 
  -3  -4  16      225.90      208.48     22.20 o 
  -2  -4  16      240.50      230.68     22.74 o 
  -1  -4  16       21.30       25.66      7.08 o 
   0  -4  16      185.97      192.21     14.74 o 
   1  -4  16        4.47        4.51      4.77 o 
   2  -4  16       46.50       47.10     10.14 o 
  -6  -3  16      365.71      344.93     28.70 o 
  -5  -3  16       89.63       81.77     16.24 o 
  -4  -3  16       16.22       21.12      9.21 o 
  -3  -3  16        1.08        3.79      5.96 o 
  -2  -3  16      274.71      291.43     43.05 o 
  -1  -3  16      537.30      552.10     43.59 o 
   0  -3  16      143.82      135.12     15.97 o 
   1  -3  16       27.74       22.41      7.46 o 
   2  -3  16       44.50       44.45     12.45 o 
  -6  -2  16       75.94       71.48     15.16 o 
  -5  -2  16      491.68      540.95     33.57 o 
  -4  -2  16       40.52       31.41     10.29 o 
  -3  -2  16       32.21       32.22     12.18 o 
  -2  -2  16      157.74      180.93     14.08 o 
  -1  -2  16       81.43       95.21     11.02 o 
   0  -2  16       19.47       23.95      7.15 o 
   1  -2  16      177.00      163.22     21.39 o 
   2  -2  16       46.37       40.89      9.48 o 
  -7  -1  16       11.84       15.70      8.66 o 
  -6  -1  16      488.69      499.80     32.49 o 
  -5  -1  16      417.09      438.07     29.24 o 
  -4  -1  16        0.51        1.97      4.01 o 
  -3  -1  16      199.99      220.37     39.53 o 
  -2  -1  16        8.42        2.68      4.10 o 
  -1  -1  16        4.84        4.17      4.80 o 
   0  -1  16      291.61      273.12     31.68 o 
   1  -1  16       10.97       10.83      8.66 o 
   2  -1  16       35.00       38.99     14.08 o 
  -7   0  16       65.16       64.44     14.62 o 
  -6   0  16      663.72      680.12     36.28 o 
  -5   0  16       52.82       70.94     13.54 o 
  -4   0  16       10.61       14.62      9.21 o 
  -3   0  16      122.17      131.58     18.41 o 
  -2   0  16      352.53      405.04     29.78 o 
  -1   0  16       25.07       35.74     11.91 o 
   0   0  16       24.12       40.61     13.00 o 
   1   0  16       41.80       31.41     12.45 o 
  -5   1  16      840.79      928.66     43.32 o 
  -4   1  16       20.68       22.74     11.37 o 
  -3   1  16      122.87      143.50     20.04 o 
  -2   1  16       12.75        3.79      8.12 o 
  -1   1  16      163.29      185.73     22.20 o 
   0   1  16      148.76      177.07     22.20 o 
   1   1  16      259.09      284.28     27.62 o 
  -6   2  16       63.56       60.65     15.70 o 
  -5   2  16      812.07      878.84     44.40 o 
  -4   2  16       31.48       40.07     13.54 o 
  -3   2  16        3.76       -0.54      8.12 o 
  -2   2  16        0.85        7.04      8.66 o 
  -1   2  16        5.43        4.87      8.66 o 
   0   2  16      254.47      284.83     28.16 o 
  -5   3  16      398.59      446.19     33.57 o 
  -4   3  16      269.95      314.07     29.24 o 
  -3   3  16       55.85       53.07     15.70 o 
  -2   3  16       72.88      108.30     20.04 o 
  -3  -5  17      110.29      118.59     19.49 o 
  -2  -5  17       73.94       87.18     17.33 o 
  -1  -5  17       69.44       69.85     15.70 o 
  -4  -4  17        0.43        1.08      5.41 o 
  -3  -4  17       44.94       50.36     13.54 o 
  -2  -4  17      360.41      349.26     28.70 o 
  -1  -4  17        4.90        3.83      4.80 o 
   0  -4  17       13.52       23.28      7.24 o 
  -5  -3  17       10.81        0.00      4.87 o 
  -4  -3  17        0.56        0.54      5.41 o 
  -3  -3  17       72.17       56.32     13.54 o 
  -2  -3  17       59.04       76.09     12.18 o 
  -1  -3  17       69.79       63.34     14.89 o 
   0  -3  17        7.06        5.84      5.07 o 
  -5  -2  17       67.77       63.90     14.62 o 
  -4  -2  17      256.43      302.15     25.45 o 
  -3  -2  17       41.43       38.64      8.01 o 
  -2  -2  17       89.62      110.01     12.02 o 
  -1  -2  17      220.47      233.40     32.76 o 
   0  -2  17      118.29      110.34     12.79 o 
  -6  -1  17      120.57      105.59     17.87 o 
  -5  -1  17       56.36       61.73     14.08 o 
  -4  -1  17       23.04       24.37      9.21 o 
  -3  -1  17      152.54      183.84     14.11 o 
  -2  -1  17      712.37      807.32     66.06 o 
  -1  -1  17       36.54       43.86     13.54 o 
   0  -1  17       87.81       73.10     16.79 o 
  -4   0  17       51.06       77.98     15.70 o 
  -3   0  17      551.45      738.60     40.07 o 
  -2   0  17      196.62      236.09     24.37 o 
  -1   0  17      715.81      827.40     44.40 o 
   0   0  17       17.86       16.79     10.83 o 
  -5   1  17       20.61       13.54     10.29 o 
  -4   1  17       82.52       88.80     16.79 o 
  -3   1  17      103.58      131.58     20.04 o 
  -2   1  17      368.29      423.99     32.49 o 
  -1   1  17       11.66       15.16     10.83 o 
  -4   2  17        1.30        9.75      9.75 o 
  -3   2  17      118.47      177.07     23.28 o 
  -3  -3  18       24.63       23.28      9.75 o 
  -2  -3  18      148.71       99.09     17.33 o 
  -4  -2  18      630.66      647.63     37.90 o 
  -3  -2  18        1.74        4.87      6.50 o 
  -2  -2  18      557.34      579.48     49.28 o 
  -3  -1  18       97.03      159.20     21.12 o 
  -2  -1  18       21.96       32.49     12.45 o 
                                                 
